# Supplementary material for: A Novel Role of the Two-Component System Response Regulator UvrY in Enterohemorrhagic Escherichia coli O157:H7 Pathogenicity Regulation
Source: Int J Mol Sci. 2023 Jan 24;24(3):2297. doi: 10.3390/ijms24032297 (PMC9916836; doi:10.3390/ijms24032297)
Supplement: Supplementary file 1 [file ijms-24-02297-s001.zip]

Archive with 4 entries (4 files):
- Supplementary materials.pdf
- Table S1.xlsx
- Table S2.pdf
- Table S3.pdf
