# Supplementary material for: A Novel Role of the Two-Component System Response Regulator UvrY in Enterohemorrhagic Escherichia coli O157:H7 Pathogenicity Regulation
Source: Int J Mol Sci. 2023 Jan 24;24(3):2297. doi: 10.3390/ijms24032297 (PMC9916836; doi:10.3390/ijms24032297)
Supplement: Supplementary file 1 [file ijms-24-02297-s001.zip › Table S1.xlsx]

## Sheet: Up-regulated genes
Table S1 differential expression genes in EHEC O157:H7 uvrY::CmR mutant compared with EHEC O157:H7 wild type strain
Up-regulated genes
Locus_tag	WT_1_FPKM	WT_2_FPKM	WT_3_FPKM	uvry_del_1_FPKM	uvry_del_2_FPKM	uvry_del_3_FPKM	gene_name	Gene_description	log2FoldChange	P Value	P adj
EDL933_RS01115	4.49695	6.18029	8.63846	97.7813	91.1682	82.6768	EDL933_RS01115	tRNA-Asp && -	3.81079	7.25e-11	4.81e-10
EDL933_RS01415	9.11224	25.0464	19.6923	69.3476	74.2564	87.4875	EDL933_RS01415	tRNA-Thr && -	2.08872	4.22e-06	1.93e-05
EDL933_RS03045	13.4909	6.18029	0	52.1501	66.1416	66.1415	EDL933_RS03045	tRNA-Arg && -	3.24358	3.87e-07	1.94e-06
EDL933_RS03595	48.4771	76.1412	66.5161	337.976	334.021	382.91	EDL933_RS03595	tRNA-Gln && -	2.458	3.14e-26	3.8e-25
EDL933_RS03600	83.1936	103.005	71.2673	423.719	432.602	426.245	EDL933_RS03600	tRNA-Met && -	2.31325	1.24e-30	1.71e-29
EDL933_RS03605	159.282	135.362	104.209	598.987	528.561	582.853	EDL933_RS03605	tRNA-Gln && -	2.10274	1.06e-32	1.54e-31
EDL933_RS03610	424.752	547.793	496.654	2290.54	2217.02	2323.87	EDL933_RS03610	tRNA-Gln && -	2.21449	2.56e-111	1.74e-109
EDL933_RS03615	238.312	296.727	226.937	1592.93	2092.22	1810.81	EDL933_RS03615	tRNA-Leu && -	2.84743	1.38e-110	9.23e-109
EDL933_RS04030	501.173	590.678	439.794	3152.01	4018.9	3851.31	EDL933_RS04030	tRNA-Val && -	2.84517	4.83e-150	5.37e-148
EDL933_RS04035	36.449	68.8777	50.3247	198.136	231.825	197.312	EDL933_RS04035	tRNA-Lys && -	2.00279	5.01e-13	3.77e-12
EDL933_RS04040	2.27806	14.6104	10.9402	64.3942	105.046	50.2588	EDL933_RS04040	tRNA-Val && -	2.96199	2.42e-07	1.24e-06
EDL933_RS04045	175.411	185.761	164.102	729.801	653.819	625.443	EDL933_RS04045	tRNA-Lys && -	1.93565	6.5e-36	9.99e-35
EDL933_RS04050	31.8928	10.436	13.1282	127.137	103.235	107.963	EDL933_RS04050	tRNA-Lys && -	2.62617	5.1e-10	3.19e-09
EDL933_RS05640	17.7067	9.01292	17.007	55.6131	56.3097	40.1901	EDL933_RS05640	tRNA-Ser && -	1.80777	0.000228154	0.000833534
EDL933_RS06440	220.351	218.113	188.966	818.511	825.876	847.208	EDL933_RS06440	tRNA-Ser && -	1.98939	9.29e-53	2.08e-51
EDL933_RS06815	127.571	150.279	142.222	300.506	307.892	297.83	EDL933_RS06815	tRNA-Ile && -	1.10754	7.14e-09	4.22e-08
EDL933_RS09425	10.1843	24.2607	9.78178	197.825	236.427	216.365	EDL933_RS09425	tRNA-Tyr && -	3.86134	2.63e-25	3.12e-24
EDL933_RS09430	57.0319	50.3875	33.2581	181.586	126.31	204.714	EDL933_RS09430	tRNA-Tyr && -	1.8668	2.76e-10	1.77e-09
EDL933_RS09685	80.9451	78.2837	56.15	166.228	144.796	143.306	EDL933_RS09685	tRNA-Arg && -	1.07841	6.36e-05	0.000252465
EDL933_RS09985	4.4393	6.39158	6.70034	35.8532	20.6721	30.5739	EDL933_RS09985	hypothetical protein && -	2.31056	2.39e-08	1.35e-07
EDL933_RS12810	15.7393	26.7813	23.7558	177.636	126.92	143.306	EDL933_RS12810	tRNA-Val && -	2.75122	9.01e-14	6.99e-13
EDL933_RS14255	9.95015	18.233	15.2911	36.0592	61.7034	43.9042	EDL933_RS14255	tRNA-Leu && -	1.69531	0.000813606	0.00271431
EDL933_RS14260	229.284	225.079	184.268	888.577	874.238	902.344	EDL933_RS14260	tRNA-Cys && -	2.06123	1.34e-49	2.85e-48
EDL933_RS14265	400.939	329.778	247.247	1038.56	804.143	1055.43	EDL933_RS14265	tRNA-Gly && -	1.569	1.21e-24	1.41e-23
EDL933_RS14905	50.0161	58.1634	38.8011	244.001	178.94	185.482	EDL933_RS14905	tRNA-Ser && -	2.04934	8.96e-15	7.31e-14
EDL933_RS14915	11.3903	22.9592	13.1282	56.1385	48.9006	52.1202	EDL933_RS14915	tRNA-Asn && -	1.71867	0.000697427	0.00234932
EDL933_RS14945	2.27806	4.17441	4.37606	128.788	139.457	160.084	EDL933_RS14945	tRNA-Asn && -	5.29483	4.85e-14	3.83e-13
EDL933_RS14960	0	0	2.18803	33.0226	18.1113	27.9216	EDL933_RS14960	tRNA-Asn && -	5.07645	0.000158059	0.000589396
EDL933_RS14975	0	0	2.18803	89.1612	90.5566	68.8732	EDL933_RS14975	tRNA-Asn && -	6.72832	4.99e-08	2.71e-07
EDL933_RS16085	105.803	123.377	100.082	277.696	277.841	251.501	yohO	protein YohO && -	1.29221	5.54e-13	4.15e-12
EDL933_RS16350	2.71581	10.5752	7.17331	29.5261	29.6884	28.2938	yeiW	YkgJ family cysteine cluster protein && -	2.08237	4.32e-07	2.16e-06
EDL933_RS16445	8.9939	4.12019	2.15961	32.5938	35.7522	40.4198	EDL933_RS16445	tRNA-Pro && -	2.84459	0.000140113	0.000528126
EDL933_RS17450	91.1224	77.2265	72.205	452.41	340.493	385.318	EDL933_RS17450	tRNA-Ala && -	2.29567	2.89e-26	3.51e-25
EDL933_RS17485	284.758	367.348	247.247	1670.95	1400.01	1597.11	EDL933_RS17485	tRNA-Val && -	2.3733	1.01e-75	3.26e-74
EDL933_RS17495	2.27806	2.0872	0	14.8602	25.3558	20.4758	EDL933_RS17495	tRNA-Lys && -	3.79547	0.00224038	0.00691424
EDL933_RS18125	80.5368	89.7705	77.1471	325.733	332.131	333.262	suhB	inositol-1-monophosphatase && PF00459:Inositol monophosphatase family	2.00069	1.86e-140	1.67e-138
EDL933_RS18945	38.2241	72.1034	49.6711	984.332	797.274	872.7	EDL933_RS18945	tRNA-Arg && -	4.04241	3e-82	1.14e-80
EDL933_RS18950	40.4726	16.4808	6.47884	213.489	184.124	191.075	EDL933_RS18950	tRNA-Arg && -	3.23096	2.93e-18	2.74e-17
EDL933_RS18955	4.49695	6.18029	6.47884	24.4453	19.6637	20.2099	EDL933_RS18955	tRNA-Arg && -	1.90464	0.0170259	0.0429177
EDL933_RS18960	2.24848	0	0	8.14845	8.93805	5.51179	EDL933_RS18960	tRNA-Arg && -	3.28819	0.0442279	0.0976863
EDL933_RS18965	7.44656	1.70567	0	18.8904	14.8006	18.2541	EDL933_RS18965	tRNA-Ser && -	2.53085	0.00721589	0.0200557
EDL933_RS19600	0	12.3606	0	109.189	69.7168	73.4905	EDL933_RS19600	tRNA-Met && -	4.32939	0.000795919	0.00265883
EDL933_RS21600	186.623	210.13	84.225	730.101	459.416	672.438	EDL933_RS21600	tRNA-Met && -	1.95255	3.39e-06	1.56e-05
EDL933_RS21615	13.9302	21.8796	38.2277	108.178	79.1069	112.2	EDL933_RS21615	tRNA-Leu && -	2.01327	1.44e-07	7.54e-07
EDL933_RS23625	0	0	2.15961	24.4453	12.5133	11.0236	EDL933_RS23625	tRNA-Pro && -	4.37836	0.0023121	0.00710203
EDL933_RS24195	20.0469	11.6883	12.253	34.3436	36.2226	38.7179	EDL933_RS24195	tRNA-Sec && -	1.31827	0.00887477	0.0240276
EDL933_RS24750	177.83	163.546	172.091	382.781	420.407	392.605	yidD	membrane protein insertion efficiency factor YidD && -	1.22007	1.25e-33	1.84e-32
EDL933_RS25070	0	2.0872	2.18803	36.3249	16.3002	26.0601	EDL933_RS25070	tRNA-Trp && -	4.18035	0.000538005	0.00185779
EDL933_RS25245	209.582	223.331	238.495	979.122	749.809	899.074	EDL933_RS25245	tRNA-His && -	1.96895	2.89e-41	5.03e-40
EDL933_RS25250	7.96012	14.5864	7.64553	40.3863	41.1356	50.4086	EDL933_RS25250	tRNA-Leu && -	2.1172	0.000135268	0.000512078
EDL933_RS25265	0	0	0	14.6672	14.3009	12.8608	EDL933_RS25265	tRNA-Pro && -	5.13733	0.000493345	0.00171299
EDL933_RS26270	11.3903	8.34881	10.9402	29.7204	23.5447	40.9516	EDL933_RS26270	tRNA-Thr && -	1.62069	0.0115037	0.0302675
EDL933_RS26275	816.779	1086.13	817.757	3227.21	2908.38	3320.37	EDL933_RS26275	tRNA-Tyr && -	1.7955	1.2e-75	3.85e-74
EDL933_RS26280	304.713	219.963	259.413	788.052	853.405	824.294	EDL933_RS26280	tRNA-Gly && -	1.65594	1.39e-32	2e-31
EDL933_RS27020	123.117	125.139	83.1452	326.264	298.233	279.795	pmrR	LpxT activity modulator PmrR && -	1.44884	2.3e-13	1.74e-12
EDL933_RS27155	0	6.26161	0	14.8602	16.3002	5.58431	EDL933_RS27155	tRNA-Phe && -	2.51519	0.0460168	0.101167
EDL933_RS27305	18.2245	10.436	17.5042	198.136	170.246	176.837	EDL933_RS27305	tRNA-Gly && -	3.57161	1.59e-19	1.56e-18
EDL933_RS27310	6.83418	2.0872	0	148.602	92.3677	135.885	EDL933_RS27310	tRNA-Gly && -	5.43119	5.06e-12	3.57e-11
EDL933_RS27810	14.258	16.7958	7.82543	85.6258	45.3422	64.9094	EDL933_RS27810	tRNA-Leu && -	2.33277	2.69e-06	1.25e-05
EDL933_RS28320	5.97009	9.11652	3.82277	82.215	61.7034	65.0433	EDL933_RS28320	tRNA-Leu && -	3.45912	2.61e-09	1.58e-08
EDL933_RS29160	3.56974	6.54134	1.71433	25.8734	15.6093	23.3351	ffs	signal recognition particle sRNA small type && -	2.44502	0.00225163	0.00694484
EDL933_RS29205	0	0	0	2.85196	2.08555	4.28695	EDL933_RS29205	RtT sRNA && -	3.73165	0.0466175	0.102402
EDL933_RS29210	0	1.20172	0	18.0624	13.556	16.076	EDL933_RS29210	RtT sRNA && -	5.14301	0.00011252	0.000430957
EDL933_RS29215	157.273	122.301	121.862	796.022	752.325	935.209	EDL933_RS29215	RtT sRNA && -	2.63164	4.4e-85	1.81e-83
EDL933_RS29845	57.7109	56.233	44.872	712.416	631.424	645.219	ymcF	cold-shock protein && -	3.64745	4.02e-144	3.89e-142
EDL933_RS29850	87.2075	102.227	80.0657	197.989	194.744	195.961	EDL933_RS29850	addiction module toxin%2C GnsA/GnsB family && -	1.12554	5.55e-10	3.46e-09
EDL933_RS32075	1.55975	10.0035	1.49811	22.6101	19.8409	36.9604	EDL933_RS32075	LysR family transcriptional regulator && -	2.57515	0.000400251	0.001411
EDL933_RS32300	0	1.13711	1.78807	3.1484	5.92026	9.12705	EDL933_RS32300	hypothetical protein && -	2.61602	0.00580481	0.0164396
EDL933_RS32505	9.95015	16.4097	15.2911	75.0032	50.6284	56.9129	azuC	stress response protein AzuC && -	2.12845	8.02e-06	3.54e-05
EDL933_RS32585	4.71109	3.23729	0	11.0974	11.2364	6.73663	EDL933_RS32585	transposase domain-containing protein && -	1.87901	0.03538	0.0806658
EDL933_RS32655	12.0231	28.6411	4.61918	45.3144	68.823	60.9104	ypdK	membrane protein YpdK && -	1.9353	0.000414552	0.00145945
EDL933_RS33475	28.8554	29.7426	13.8575	75.8145	74.5583	54.5246	EDL933_RS33475	hypothetical protein && -	1.50075	0.000139763	0.000527569
EDL933_RS33560	0.97815	0	1.87899	271.532	250.407	249.369	EDL933_RS33560	hypothetical protein && -	8.10066	9.08e-22	9.53e-21
EDL933_RS33750	0	0	0	8.71431	13.3823	1.96485	EDL933_RS33750	protein YqfH && -	4.24451	0.0149486	0.0381041
EDL933_RS33890	22.4431	14.6877	27.7151	244.001	285.488	290.798	EDL933_RS33890	hypothetical protein && -	3.6664	8.66e-21	8.91e-20
EDL933_RS33935	32.9776	39.447	45.7518	91.6247	72.8286	80.091	EDL933_RS33935	hypothetical protein && -	1.04912	9.54e-06	4.18e-05
EDL933_RS34105	29.3801	18.2662	30.2346	47.1523	59.2295	62.5894	EDL933_RS34105	hypothetical protein && -	1.11967	0.000308537	0.00110255
EDL933_RS34170	1.91339	1.80621	2.11622	3.74021	4.14874	3.83758	EDL933_RS34170	WGR and DUF4132 domain-containing protein && -	1.00695	0.000111972	0.000429172
EDL933_RS34225	1.17777	0.539549	0	5.12188	3.27729	2.88713	EDL933_RS34225	TetR/AcrR family transcriptional regulator && -	2.73596	0.0186214	0.0465136
Z0065	9.88672	10.533	9.49599	23.664	23.9464	19.7268	EDL933_RS00315	pentapeptide repeat-containing protein && -	1.17084	2.45e-07	1.25e-06
Z0177	59.654	57.1486	58.6651	154.217	145.37	143.745	glnD	bifunctional uridylyltransferase/uridylyl-removing protein GlnD && PF01842:ACT domain|PF01909:Nucleotidyltransferase domain|PF01966:HD domain|PF08335:GlnD PII-uridylyltransferase	1.33777	9.16e-97	4.74e-95
Z0207	51.1084	47.0505	44.1562	96.2414	96.6244	94.7125	tsaA	tRNA (N6-threonylcarbamoyladenosine(37)-N6)-methyltransferase TrmO && PF01980:Uncharacterised protein family UPF0066	1.0157	1.61e-18	1.52e-17
Z0235	176.7	172.284	174.244	368.148	376.476	363.719	mltD	murein transglycosylase D && PF01476:LysM domain|PF01464:Transglycosylase SLT domain	1.08305	4.73e-82	1.77e-80
Z0243	3.24218	2.57448	4.15207	16.6061	13.9193	13.0696	EDL933_RS01120	hypothetical protein && -	2.1333	4.93e-11	3.3e-10
Z0297	2.65337	2.12719	2.22995	4.5675	4.21904	7.04636	EDL933_RS01375	peptide chain release factor H && PF00472:RF-1 domain	1.17487	0.0342764	0.0785263
Z0299	51.6757	55.295	60.8644	153.919	146.343	146.401	gpt	xanthine phosphoribosyltransferase && PF00156:Phosphoribosyl transferase domain	1.41193	1.93e-30	2.62e-29
Z0308	39.9537	39.0467	44.3441	100.389	94.2346	99.3912	EDL933_RS01430	hypothetical protein && -	1.25372	5.34e-16	4.62e-15
Z0354	3.67251	5.76827	8.56647	14.4499	12.5133	9.43128	ykgJ	YkgJ family cysteine cluster protein && PF03692:Putative zinc- or iron-chelating domain	1.015	0.0278117	0.0657618
Z0486	12.0018	9.35855	11.5275	33.3149	32.4828	34.011	aroM	AroM family protein && PF07302:AroM protein	1.60442	2.94e-14	2.33e-13
Z0568	8.80335	8.0658	7.98569	74.4409	68.4342	69.9354	ybaA	DUF1428 domain-containing protein && PF07237:Protein of unknown function (DUF1428)	3.09983	7.31e-32	1.04e-30
Z0682	5.63842	3.64661	5.09702	9.85619	10.2839	11.9246	ybcI	metal-dependent hydrolase && PF04307:LexA-binding, inner membrane-associated putative hydrolase	1.15988	0.00282558	0.00851419
Z0728	88.3984	86.7275	80.6523	192.323	183.649	197.483	fepE	LPS O-antigen length regulator && PF02706:Chain length determinant protein	1.16488	1.42e-52	3.17e-51
Z0774	2.90369	3.65807	4.1834	6.70837	8.36842	6.82137	ybeF	YbeF family transcriptional regulator && PF00126:Bacterial regulatory helix-turn-helix protein, lysR family|PF03466:LysR substrate binding domain	1.02433	0.00271992	0.00823855
Z0834	44.1665	51.7967	49.2084	126.34	142.796	126.552	ybfE	LexA regulated protein && -	1.44461	2.86e-19	2.77e-18
Z0839	0.944789	1.08204	0.604967	2.05434	1.75266	2.123	speF	ornithine decarboxylase SpeF && PF03711:Orn/Lys/Arg decarboxylase, C-terminal domain|PF03709:Orn/Lys/Arg decarboxylase, N-terminal domain|PF01276:Orn/Lys/Arg decarboxylase, major domain	1.17024	0.00801583	0.0219983
Z0843	4.23012	3.0452	7.25525	10.0739	9.36858	10.3695	kdpC	K(+)-transporting ATPase subunit C && PF02669:K+-transporting ATPase, c chain	1.03957	0.00800804	0.0219885
Z0904	54.291	63.451	61.589	135.091	126.091	124.004	ybgC	tol-pal system-associated acyl-CoA thioesterase && PF03061:Thioesterase superfamily	1.10214	1.2e-16	1.06e-15
Z0966	0	0	0.989823	1.86735	2.0483	3.36831	EDL933_RS33080	phage portal protein && -	2.87878	0.0407831	0.0913123
Z1004	9.55478	18.9092	17.2531	43.7678	37.6779	35.2892	moaE	molybdopterin synthase catalytic subunit MoaE && PF02391:MoaE protein	1.34807	5.5e-08	2.98e-07
Z1019	0.860073	0.866816	1.56956	3.05455	2.53001	2.31917	espX2	type III secretion system effector EspX2 && PF13979:SopA-like catalytic domain	1.26412	0.00227031	0.00699833
Z1034	162.827	153.592	161.011	326.164	335.649	326.727	dps	DNA starvation/stationary phase protection protein Dps && PF00210:Ferritin-like domain	1.05043	1.88e-39	3.16e-38
Z1037	6.01155	5.70818	6.61382	18.2208	21.6375	22.5958	opgE	phosphoethanolamine transferase && PF00884:Sulfatase	1.76748	2.02e-21	2.1e-20
Z1056	7.21386	9.74028	5.83475	17.8873	17.2058	11.7891	gsiD	glutathione ABC transporter permease GsiD && PF12911:N-terminal TM domain of oligopeptide transport permease C|PF00528:Binding-protein-dependent transport system inner membrane component	1.03976	8.23e-05	0.000320625
Z1086	4.75808	2.53129	4.12777	8.89972	9.27402	9.02995	rlmC	23S rRNA (uracil(747)-C(5))-methyltransferase RlmC && PF05958:tRNA (Uracil-5-)-methyltransferase	1.25862	2.82e-05	0.000116621
Z1243	3.8658	4.3009	3.71302	9.40645	5.92734	10.6046	ycaC	hydrolase && PF00857:Isochorismatase family	1.12563	0.00517916	0.0147798
Z1248	2339.75	2211.2	2327.26	6429.75	6611.53	6369.96	pflB	formate C-acetyltransferase && PF02901:Pyruvate formate lyase-like|PF01228:Glycine radical	1.49681	1.32e-256	5.73e-254
Z1250	357.767	392.686	326.96	889.664	678.444	785.83	focA	formate transporter FocA && PF01226:Formate/nitrite transporter	1.12752	2.26e-39	3.78e-38
Z1255	3.39476	4.56183	2.17373	7.2175	7.01725	7.39708	ycaL	metallopeptidase YcaL && PF01435:Peptidase family M48	1.09056	0.00547515	0.0155397
Z1385	3.34879	2.30117	1.76905	6.18935	5.85728	6.15678	tccP2	Tir-cytoskeleton coupling protein TccP2 && PF04806:EspF protein repeat	1.29948	0.000600496	0.00205862
Z1405	5.6898	3.72365	3.90353	259.809	220.363	241.76	cspH	cold shock-like protein CspH && -	5.76964	3.63e-53	8.17e-52
Z1406	462.5	473.648	448.906	3741.61	3362.31	3612.45	cspG	cold shock protein CspG && -	2.95171	0	0
Z1408	0.749492	10.3005	5.75897	78.7683	86.4012	71.0408	ymcE	protein YmcE && -	3.80068	8.47e-09	4.97e-08
Z1409	2.09565	1.47698	1.54833	2.21996	3.33221	5.13715	yccM	4Fe-4S binding protein && PF12801:4Fe-4S binding domain	1.05951	0.0288702	0.0678788
Z1503	28.031	30.4665	26.9232	74.4949	66.4197	68.4891	EDL933_RS07045	phage antirepressor Ant && PF10548:P22AR C-terminal domain|PF08346:AntA/AntB antirepressor	1.29348	1.75e-18	1.65e-17
Z1681	5.53187	4.10952	3.73363	9.64444	10.6979	10.995	mdoC	glucans biosynthesis protein MdoC && PF01757:Acyltransferase family	1.23054	5.89e-06	2.64e-05
Z1688	3.24535	1.68065	2.30394	5.9317	4.48724	4.84247	mdtG	multidrug efflux MFS transporter MdtG && PF07690:Major Facilitator Superfamily	1.08643	0.00355649	0.0104869
Z1691	30.5818	30.4299	29.0574	56.9633	63.0061	61.9348	trhO	rhodanese-related sulfurtransferase && PF12368:Rhodanase C-terminal|PF00581:Rhodanese-like domain	1.01338	1.59e-17	1.46e-16
Z1697	464.403	478.371	409.531	1059	1185.92	1181.13	bssS	biofilm formation regulator BssS && -	1.34048	6.55e-65	1.74e-63
Z1748	481.189	423.371	416.809	1072.93	894.963	983.78	ndh	NADH-quinone dehydrogenase && PF07992:Pyridine nucleotide-disulphide oxidoreductase	1.15983	6.82e-61	1.76e-59
Z1749	23.0843	11.4564	19.0926	89.4669	75.4504	81.2138	ycfJ	glycine zipper 2TM domain-containing protein && PF05433:Glycine zipper 2TM domain	2.20603	7.21e-31	9.99e-30
Z1838	4.58023	14.2681	10.5581	21.9103	22.5769	20.2099	EDL933_RS08635	AlpA family transcriptional regulator && -	1.12807	0.0157119	0.0397995
Z1894	1.63553	0.856288	0.67324	4.06433	1.85757	4.20017	EDL933_RS08955	phage tail protein && PF02368:Bacterial Ig-like domain (group 2)|PF16461:Lambda phage tail tube protein, TTP	1.6867	0.0102524	0.0273327
Z2216	84.0865	79.9333	81.846	201.872	173.85	179.323	gadC	acid resistance gamma-aminobutyrate antiporter GadC && PF13520:Amino acid permease	1.1756	7.17e-54	1.64e-52
Z2229	3.20616	2.20316	2.30959	4.64763	7.00975	11.1342	bdm	biofilm-dependent modulation protein && -	1.56052	0.0435846	0.0964284
Z2274	8.95513	23.7029	12.424	49.0405	43.5088	43.9042	ortT	orphan toxin OrtT && -	1.5879	1.85e-05	7.83e-05
Z2329	63.6568	55.7599	52.0707	135.88	109.283	121.749	ldhA	D-lactate dehydrogenase && PF00389:D-isomer specific 2-hydroxyacid dehydrogenase, catalytic domain|PF02826:D-isomer specific 2-hydroxyacid dehydrogenase, NAD binding domain	1.09897	8.64e-25	1.01e-23
Z2330	31.1066	21.0003	16.9042	61.4081	55.3187	59.8652	hslJ	heat shock protein HslJ && PF03724:META domain	1.35984	1.2e-10	7.84e-10
Z2533	167.98	171.846	151.443	374.964	298.233	312.411	EDL933_RS11830	hypothetical protein && -	1.00571	1.28e-13	9.85e-13
Z2541	85.0789	91.7604	101.336	207.994	217.9	205.641	rluB	23S rRNA pseudouridine(2605) synthase RluB && PF01479:S4 domain|PF00849:RNA pseudouridylate synthase	1.18234	5.32e-45	1.02e-43
Z2545	23.0843	74.0261	33.2581	119.909	125.411	157.188	trpL	trp operon leader peptide && -	1.61222	0.000187827	0.000692986
Z2631	52.1001	63.8916	41.5726	110.962	106.421	105.447	ydgT	transcription modulator YdgT && -	1.03296	1.59e-07	8.32e-07
Z2632	43.185	62.5877	53.1676	124.917	118.294	115.806	ydgK	DUF2569 domain-containing protein && PF10754:Protein of unknown function (DUF2569)	1.17283	1.84e-16	1.62e-15
Z2633	30.6403	33.7969	34.8581	111.256	106.664	108.411	rsxA	electron transport complex subunit RsxA && PF02508:Rnf-Nqr subunit, membrane protein	1.71573	1.67e-38	2.76e-37
Z2634	41.5638	43.5609	46.2396	90.376	96.5186	103.353	rsxB	electron transport complex subunit RsxB && PF04060:Putative Fe-S cluster|PF14697:4Fe-4S dicluster domain	1.14241	1.58e-18	1.49e-17
Z2686	324.266	320.016	326.357	704.316	724.528	689.739	cfa	cyclopropane fatty acyl phospholipid synthase && PF02353:Mycolic acid cyclopropane synthetase	1.12617	1.82e-105	1.1e-103
Z2695	2.37316	2.17433	1.86494	6.95842	7.97575	7.93285	ydhS	FAD-NAD(P)-binding protein && PF13454:FAD-NAD(P)-binding	1.83426	5.18e-10	3.25e-09
Z2864	1.22139	3.91673	2.05297	4.64763	4.85524	7.23564	mntP	manganese efflux pump MntP && PF02659:Putative manganese efflux pump	1.20467	0.0266359	0.0633101
Z2875	1.00805	1.15449	0.847185	4.74911	3.00537	3.60366	yebQ	MFS transporter && PF07690:Major Facilitator Superfamily	1.91687	3.53e-05	0.000143556
Z2958	13.0536	16.3663	27.0552	87.6411	93.4027	85.892	yecJ	DUF2766 domain-containing protein && -	2.23903	2.38e-19	2.32e-18
Z2976	14.8479	12.3206	8.34142	28.2242	30.291	27.9276	EDL933_RS34005	ash family protein && PF10554:Ash protein family	1.28533	4.5e-08	2.46e-07
Z3003	70.0225	83.8963	65.038	291.128	268.563	265.333	yecF	DUF2594 family protein && -	1.91214	3.82e-41	6.64e-40
Z3031	1.00805	1.03904	0.726159	2.46588	3.10555	0.926654	fliI	flagellum-specific ATP synthase FliI && PF00006:ATP synthase alpha/beta family, nucleotide-binding domain	1.2311	0.0327021	0.0753489
Z3162	0.142613	0.52266	0	1.86058	2.15426	1.74797	EDL933_RS15030	- && -	3.087	0.000390308	0.00137688
Z3163	3.89938	2.85815	0.749055	6.21778	10.5405	7.64699	yeeT	DUF987 domain-containing protein && -	1.7029	0.0252038	0.0605262
Z3217	2.1603	2.6862	3.26059	7.04601	4.90717	6.43042	gmd	GDP-mannose 4%2C6-dehydratase && PF16363:GDP-mannose 4,6 dehydratase	1.18085	0.00096065	0.00314679
Z3218	0.94608	1.15576	0.90869	2.28572	4.01154	2.57685	wcaF	colanic acid biosynthesis acetyltransferase WcaF && PF00132:Bacterial transferase hexapeptide (six repeats)	1.5548	0.041935	0.0933347
Z3249	6.23901	4.76359	1.49811	7.5367	10.7471	10.6208	yegP	YegP family protein && PF07411:Domain of unknown function (DUF1508)	1.20969	0.0253485	0.0607899
Z3280	19.0323	20.2503	18.2801	59.1831	47.8344	49.6647	EDL933_RS15600	DUF2574 family protein && -	1.44554	1.25e-08	7.23e-08
Z3384	2.94443	3.77684	1.97965	5.97553	6.55457	6.49604	yohC	YIP1 family protein && PF06930:Protein of unknown function (DUF1282)	1.1246	0.0170543	0.0429685
Z3396	28.2046	27.0342	25.8396	54.7232	64.1658	51.4111	yohJ	CidA/LrgA family protein && PF03788:LrgA family	1.07101	4.53e-08	2.48e-07
Z3397	26.8654	26.21	25.0869	62.743	66.4498	63.0107	yohK	CidB/LrgB family autolysis modulator && PF04172:LrgB-like family	1.29815	2.38e-19	2.32e-18
Z3407	3.6589	2.89522	5.75067	14.4653	14.2803	13.4538	galS	HTH-type transcriptional regulator GalS && PF13377:Periplasmic binding protein-like domain|PF00356:Bacterial regulatory proteins, lacI family	1.78093	1.84e-10	1.2e-09
Z3408	35.1349	34.9309	33.6027	95.2524	93.0715	87.7158	yeiB	DUF418 family protein && PF04235:Protein of unknown function (DUF418)	1.4134	2.5e-44	4.7e-43
Z3434	209.469	214.021	227.293	517.436	529.949	499.509	mepS	bifunctional murein DD-endopeptidase/murein LD-carboxypeptidase && PF00877:NlpC/P60 family	1.24909	1.73e-72	5.28e-71
Z3560	2.8457	2.503	3.27989	7.26021	7.14927	7.25483	yfcC	putative basic amino acid antiporter YfcC && PF03606:C4-dicarboxylate anaerobic carrier	1.32964	2.85e-06	1.32e-05
Z3660	53.679	58.598	51.3298	142.733	139.406	144.635	pdeA	sensor domain-containing phosphodiesterase && PF05231:MASE1|PF00563:EAL domain	1.38255	6.85e-85	2.78e-83
Z3672	1.01247	1.85529	3.4036	15.4106	19.3187	21.0963	EDL933_RS17500	FlxA-like family protein && PF14282:FlxA-like protein	3.14667	3.77e-09	2.26e-08
Z3802	1.01247	1.48423	1.16695	12.3285	8.21047	9.59674	yfhR	alpha/beta hydrolase && PF12695:Alpha/beta hydrolase family	3.03636	1.49e-11	1.02e-10
Z3811	0	0.988333	2.59019	3.90922	4.28804	4.84786	hcaC	bifunctional 3-phenylpropionate/cinnamic acid dioxygenase ferredoxin subunit && PF00355:Rieske [2Fe-2S] domain	1.85587	0.0392579	0.0884276
Z3842	4.6434	7.90098	6.37128	31.2513	25.8416	29.2695	yfhL	4Fe-4S dicluster ferredoxin YfhL && -	2.18477	5.34e-08	2.9e-07
Z3871	19.237	21.542	26.1753	46.089	49.7055	53.2693	yfiM	YfiM family lipoprotein && PF10043:Predicted periplasmic lipoprotein (DUF2279)	1.15266	7.45e-07	3.62e-06
Z3886	142.528	132.128	133.988	273.349	287.164	269.803	clpB	ATP-dependent chaperone ClpB && PF10431:C-terminal, D2-small domain, of ClpB protein|PF00004:ATPase family associated with various cellular activities (AAA)|PF02861:Clp amino terminal domain, pathogenicity island component|PF07724:AAA domain (Cdc48 subfamily)	1.02311	4.16e-74	1.32e-72
Z3916	4.17187	1.27412	0.667833	6.04752	9.39752	3.4089	EDL933_RS18575	DinI-like family protein && -	1.64099	0.0498592	0.108746
Z3970	48.4771	62.3934	53.952	116.284	114.705	104.373	alaE	L-alanine exporter AlaE && PF06610:L-alanine exporter	1.02313	1.06e-13	8.15e-13
Z3973	22.1765	22.8138	22.2966	66.6439	70.9367	62.8399	EDL933_RS18845	PLP-dependent aminotransferase family protein && PF00155:Aminotransferase class I and II|PF00392:Bacterial regulatory proteins, gntR family	1.57448	3.59e-44	6.63e-43
Z3975	319.521	264.379	315.681	710.067	729.636	728.624	nrdH	glutaredoxin-like protein NrdH && -	1.27055	2.5e-48	5.12e-47
Z3976	211.045	195.293	207.155	486.068	501.688	457.452	nrdI	class Ib ribonucleoside-diphosphate reductase assembly flavoprotein NrdI && PF07972:NrdI Flavodoxin like	1.23696	3.22e-54	7.41e-53
Z3977	241.579	219.416	220.015	471.348	474.414	457.252	nrdE	class 1b ribonucleoside-diphosphate reductase subunit alpha && PF08343:Ribonucleotide reductase N-terminal|PF02867:Ribonucleotide reductase, barrel domain|PF00317:Ribonucleotide reductase, all-alpha domain	1.04313	2.34e-81	8.56e-80
Z4001	18.661	10.1319	14.9363	35.5669	37.6397	27.955	recX	recombination regulator RecX && PF02631:RecX family	1.21645	9.51e-07	4.56e-06
Z4143	3.30827	3.0311	4.58975	6.39419	9.05951	7.50898	ppdA	prepilin peptidase-dependent protein && PF13544:Type IV pilin N-term methylation site GFxxxE	1.07017	0.0244493	0.0587953
Z4167	1.49621	2.54587	2.66886	7.74605	4.75813	5.76356	yqeI	transcriptional regulator && PF00486:Transcriptional regulatory protein, C terminal	1.44285	0.00117102	0.00377906
Z4181	0	0	0	1.50734	1.65341	1.2745	sctI	type III secretion system inner rod subunit SctI && -	4.01238	0.023065	0.0559554
Z4237	182.576	177.134	181.66	408.21	412.312	411.761	yqfA	hemolysin III family protein && PF03006:Haemolysin-III related	1.18683	1.05e-68	2.93e-67
Z4269	10.026	6.7215	7.28107	28.004	25.8572	33.569	EDL933_RS20285	energy-coupling factor transporter transmembrane protein EcfT && -	1.86729	7.8e-15	6.38e-14
Z4270	9.95896	7.48684	6.86745	22.2099	20.7078	18.3618	EDL933_RS20290	energy-coupling factor ABC transporter ATP-binding protein && PF00005:ABC transporter	1.33813	2.72e-07	1.38e-06
Z4271	5.61787	7.95477	8.33904	22.7652	19.8957	25.4561	EDL933_RS20295	sulfate/molybdate ABC transporter ATP-binding protein && PF00005:ABC transporter	1.63245	4.58e-10	2.88e-09
Z4289	1.73828	4.77793	4.67483	14.1109	11.6087	11.9311	yggI	SprT family zinc-dependent metalloprotease && PF10263:SprT-like family	1.74252	3.19e-05	0.000130442
Z4324	0.955026	2.50004	1.17936	3.85655	4.33872	3.00998	EDL933_RS32760	IS4 family transposase && PF02281:Transposase Tn5 dimerisation domain	1.26442	0.00514444	0.0147048
Z4328	45.4692	45.8257	50.391	93.5442	104.416	94.3128	nleB	type III secretion system effector arginine glycosyltransferase NleB && -	1.04432	3.97e-24	4.56e-23
Z4329	55.4024	48.6457	44.5904	110.056	102.98	103.535	nleE	type III secretion system effector cysteine methyltransferase NleE && -	1.09235	2.61e-20	2.62e-19
Z4331	22.9741	17.513	22.4192	54.7503	58.3023	52.7131	EDL933_RS20585	IS630 family transposase && PF13384:Homeodomain-like domain|PF13358:DDE superfamily endonuclease	1.40057	1.79e-22	1.95e-21
Z4332	21.0099	24.3667	22.2231	51.1775	51.2737	49.6555	EDL933_RS20590	cytotoxin && PF12919:TcdA/TcdB catalytic glycosyltransferase domain|PF12918:TcdB toxin N-terminal helical domain	1.16869	1.93e-22	2.09e-21
Z4333	8.78209	14.3684	7.43085	21.369	21.1124	27.8496	EDL933_RS20595	cytotoxin && PF12919:TcdA/TcdB catalytic glycosyltransferase domain	1.1955	8.77e-07	4.22e-06
Z4340	0.436652	0.500086	0.314547	1.42418	1.38861	0.802789	EDL933_RS20640	IS66 family transposase && PF13817:IS66 C-terminal element|PF03050:Transposase IS66 family|PF13005:zinc-finger binding domain of transposase IS66|PF13007:Transposase C of IS166 homeodomain	1.53206	0.0297721	0.0695791
Z4398	21.2619	20.4082	19.4492	51.3686	37.0276	52.9475	EDL933_RS34015	hypothetical protein && -	1.21053	0.00025012	0.000906814
Z4436	7.14516	10.0716	10.0302	21.9103	14.857	17.9643	higB	type II toxin-antitoxin system toxin HigB && PF09907:HigB_toxin, RelE-like toxic component of a toxin-antitoxin system	1.00557	0.0077933	0.0214778
Z4437	28.0179	22.1827	28.3732	58.825	58.1091	57.4835	rlmG	23S rRNA (guanine(1835)-N(2))-methyltransferase RlmG && PF05175:Methyltransferase small domain	1.15265	1.95e-20	1.98e-19
Z4455	4.84595	8.07264	8.03948	14.6879	14.0098	17.2787	yqjF	DoxX family protein && PF07681:DoxX	1.12771	0.00269049	0.00816359
Z4531	230.843	190.843	202.265	484.493	399.569	451.89	rimP	ribosome maturation factor RimP && PF02576:Putative ribosome maturation factor RimP	1.09986	7.35e-33	1.07e-31
Z4537	1396.5	1410.02	1423.21	3339.14	3674.28	3583.04	secG	preprotein translocase subunit SecG && PF03840:Preprotein translocase SecG subunit	1.32476	3.63e-135	3.03e-133
Z4622	4.30386	5.01872	4.50957	13.0449	12.1315	9.91084	yhdJ	adenine-specific DNA-methyltransferase && PF01555:DNA methylase	1.34305	6.08e-06	2.73e-05
Z4695	193.821	191.883	198.014	457.222	461.417	471.564	bfr	bacterioferritin && PF00210:Ferritin-like domain	1.25189	5.36e-65	1.44e-63
Z4725	16.1122	16.6411	15.3347	63.38	55.7804	58.6463	tsgA	MFS transporter TsgA && PF07690:Major Facilitator Superfamily	1.88681	2.45e-46	4.84e-45
Z4726	143.937	132.564	137.791	308.437	285.843	291.28	nirB	NADPH-nitrite reductase large subunit && PF07992:Pyridine nucleotide-disulphide oxidoreductase|PF01077:Nitrite and sulphite reductase 4Fe-4S domain|PF03460:Nitrite/Sulfite reductase ferredoxin-like half domain|PF04324:BFD-like [2Fe-2S] binding domain	1.09645	2.96e-82	1.13e-80
Z4727	70.4178	35.8973	43.7338	177.292	146.907	170.455	nirD	nitrite reductase small subunit NirD && PF13806:Rieske-like [2Fe-2S] domain	1.72673	8.28e-22	8.78e-21
Z4728	3.21808	5.70037	6.79998	44.0056	38.5477	38.216	nirC	nitrite transporter NirC && PF01226:Formate/nitrite transporter	2.93618	6.35e-36	9.79e-35
Z4789	0.803133	1.05121	1.87338	2.91054	2.28042	3.00001	EDL933_RS22790	PstS family phosphate ABC transporter substrate-binding protein && PF12849:PBP superfamily domain	1.13451	0.0140142	0.0359853
Z4807	72.3873	87.7465	78.6056	160.464	176.606	165.454	yhhW	quercetin 2%2C3-dioxygenase && PF02678:Pirin	1.0719	1.78e-27	2.22e-26
Z4843	83.4564	74.8773	92.2575	218.616	206	199.691	zntA	Zn(II)/Cd(II)/Pb(II) translocating P-type ATPase ZntA && PF00702:haloacid dehalogenase-like hydrolase|PF00122:E1-E2 ATPase|PF00403:Heavy-metal-associated domain	1.31763	1.13e-70	3.27e-69
Z4844	59.8222	43.2034	43.2625	96.41	111.348	97.1882	tusA	sulfurtransferase TusA && -	1.06248	3.29e-08	1.83e-07
Z4845	18.4571	22.1507	18.227	66.1345	64.4828	63.3	yhhQ	7-cyano-7-deazaguanine/7-aminomethyl-7-deazaguanine transporter && PF02592:Putative vitamin uptake transporter	1.71875	3.36e-27	4.2e-26
Z4868	9.01389	5.94223	6.54603	15.2973	14.9444	18.5033	nikA	nickel ABC transporter substrate-binding protein && PF00496:Bacterial extracellular solute-binding proteins, family 5 Middle	1.18371	3.08e-09	1.85e-08
Z4890	6.90557	5.87509	6.31682	12.5129	12.1568	14.644	yhiM	DUF2776 domain-containing protein && PF10951:Protein of unknown function (DUF2776)	1.04233	2e-05	8.41e-05
Z4920	57.7109	54.8342	51.3242	158.213	149.541	156.97	yhiD	MgtC/SapB family protein && PF02308:MgtC family	1.50448	3.05e-46	5.98e-45
Z4921	780.42	718.432	700.759	1479.74	1466.96	1586.88	hdeB	acid-activated periplasmic chaperone HdeB && PF06411:HdeA/HdeB family	1.04362	1.16e-60	2.97e-59
Z4923	557.771	590.493	581.871	1161.35	1197.98	1151.26	hdeD	acid-resistance protein HdeD && PF03729:Short repeat of unknown function (DUF308)	1.02055	2.06e-79	7.23e-78
Z4926	77.4462	66.7112	68.785	153.444	148.819	160.405	mdtE	multidrug transporter subunit MdtE && PF13533:Biotin-lipoyl like|PF16576:Barrel-sandwich domain of CusB or HlyD membrane-fusion	1.1205	9.45e-41	1.63e-39
Z4927	44.9789	45.1329	47.5802	104.29	100.295	96.448	mdtF	multidrug efflux pump RND permease MdtF && PF00873:AcrB/AcrD/AcrF family	1.1288	1.06e-62	2.75e-61
Z4948	3.30532	3.87635	3.17469	8.24116	8.82953	7.99444	bcsA	UDP-forming cellulose synthase catalytic subunit && PF00535:Glycosyl transferase family 2|PF07238:PilZ domain	1.27331	3.54e-10	2.25e-09
Z4987	1.9764	3.25947	2.27795	9.45443	3.77112	4.52185	yiaA	YiaB family inner membrane protein && PF05360:yiaA/B two helix domain	1.24183	0.0401309	0.0900834
Z4995	161.59	163.434	173.143	410.834	416.442	416.177	bax	protein bax && PF01832:Mannosyl-glycoprotein endo-beta-N-acetylglucosaminidase	1.31952	1.92e-91	9.03e-90
Z5059	8.12227	10.3793	7.59598	20.2947	15.8038	19.2119	mutM	bifunctional DNA-formamidopyrimidine glycosylase/DNA-(apurinic or apyrimidinic site) lyase && PF06827:Zinc finger found in FPG and IleRS|PF01149:Formamidopyrimidine-DNA glycosylase N-terminal domain|PF06831:Formamidopyrimidine-DNA glycosylase H2TH domain	1.08195	8.56e-06	3.77e-05
Z5182	15.7393	12.2021	20.1564	33.6385	31.7645	31.3277	ibpB	heat shock chaperone IbpB && PF00011:Hsp20/alpha crystallin family	1.01093	5.14e-05	0.000206369
Z5191	20.7953	18.3145	22.4507	39.2582	43.5751	40.5703	recF	DNA replication/repair protein RecF && PF02463:RecF/RecN/SMC N terminal domain	1.00406	1.81e-12	1.32e-11
Z5193	180.655	172.75	180.266	445.1	450.193	443.855	dnaA	chromosomal replication initiator protein DnaA && PF00308:Bacterial dnaA protein|PF08299:Bacterial dnaA protein helix-turn-helix|PF11638:DnaA N-terminal domain	1.32755	1.96e-129	1.51e-127
Z5195	315.486	326.508	314.104	736.882	737.171	645.65	rnpA	ribonuclease P protein component && PF00825:Ribonuclease P	1.14883	2.08e-50	4.51e-49
Z5240	40.2311	38.8942	33.5779	99.5442	101.47	97.9402	rsmG	16S rRNA (guanine(527)-N(7))-methyltransferase RsmG && PF02527:rRNA small subunit methyltransferase G	1.40772	5.49e-28	6.92e-27
Z5241	56.1536	57.9116	53.4065	151.247	120.167	137.727	mnmG	tRNA uridine-5-carboxymethylaminomethyl(34) synthesis enzyme MnmG && PF01134:Glucose inhibited division protein A|PF13932:GidA associated domain	1.28898	1.91e-49	4.02e-48
Z5243	319.359	327.616	304.866	789.375	772.244	768.203	mioC	FMN-binding protein MioC && PF00258:Flavodoxin	1.29135	5.72e-88	2.47e-86
Z5292	1008.24	1091.73	754.828	2392.85	1864.97	2407.75	rhoL	rho operon leader peptide RhoL && -	1.22325	1.37e-10	8.95e-10
Z5313	2.52135	2.82347	3.90163	12.8938	13.4751	9.49996	aslB	anaerobic sulfatase maturase && PF04055:Radical SAM superfamily|PF13186:Iron-sulfur cluster-binding domain	1.95618	1.1e-11	7.57e-11
Z5394	6.12366	10.8812	8.19866	24.2095	22.5722	28.3545	yihG	acyltransferase && PF01553:Acyltransferase	1.56942	1.84e-12	1.33e-11
Z5462	9.26872	9.45355	11.7579	28.6463	23.4972	22.8637	sbp	sulfate/thiosulfate ABC transporter substrate-binding protein Sbp && PF13531:Bacterial extracellular solute-binding protein	1.30087	7.11e-11	4.73e-10
Z5492	7.96012	6.5118	5.46109	13.3934	14.4653	14.1702	yiiX	YiiX family permuted papain-like enzyme && PF05708:Permuted papain-like amidase enzyme, YaeF/YiiX, C92 family	1.07779	0.000508378	0.00175897
Z5499	0	0.770036	0.538156	1.62442	3.11819	1.37349	yijF	DUF1287 domain-containing protein && PF06940:Domain of unknown function (DUF1287)	2.20138	0.0283415	0.0668716
Z5626	1.17299	1.93448	2.25326	6.12127	1.11907	9.77633	yjbG	capsule biosynthesis GfcC family protein && PF06251:Capsule biosynthesis GfcC	1.66216	0.00670624	0.0187789
Z5659	182.342	180.565	158.624	590.496	567.668	612.03	yjcB	YjcB family protein && -	1.76304	9.99e-83	3.9e-81
Z5709	3.50944	1.78634	1.87264	7.63091	5.58024	6.69111	yjdN	VOC family metalloprotein YjdN && PF06983:3-demethylubiquinone-9 3-methyltransferase	1.48304	0.00878055	0.0238219
Z5713	262.06	252.664	277.04	621.753	511.113	570.489	proP	glycine betaine/L-proline transporter ProP && PF00083:Sugar (and other) transporter|PF08946:Osmosensory transporter coiled coil	1.10552	5e-57	1.21e-55
Z5717	3.6231	2.72678	1.49139	5.81475	7.92133	6.44964	adiC	arginine/agmatine antiporter && PF13520:Amino acid permease	1.36609	5.63e-05	0.000224858
Z5718	1.81767	2.49807	3.0552	18.4441	18.2444	22.2786	adiY	DNA-binding transcriptional activator AdiY && PF12833:Helix-turn-helix domain	2.99514	6.64e-19	6.36e-18
Z5730	6.41232	3.73869	11.7579	15.2104	18.0747	25.7217	ghoS	type V toxin-antitoxin system endoribonuclease antitoxin GhoS && -	1.43048	0.00100648	0.00328251
Z5732	71.6253	73.2528	82.4879	186.824	184.979	175.858	lysS	lysine--tRNA ligase && PF00152:tRNA synthetases class II (D, K and N)|PF01336:OB-fold nucleic acid binding domain	1.26837	4.26e-65	1.15e-63
Z5753	23.3592	32.7326	36.9534	79.6737	81.9322	89.8217	ecnA	lipoprotein antitoxin entericidin A && -	1.43011	1.75e-06	8.21e-06
Z5754	24.7332	28.0565	19.2309	44.3896	40.2638	63.5168	ecnB	lipoprotein toxin entericidin B && -	1.03714	0.00277501	0.00838113
Z5755	63.6997	68.8383	69.5491	187.045	200.842	170.831	sugE	quaternary ammonium compound efflux SMR transporter SugE && PF00893:Small Multidrug Resistance protein	1.46667	1.06e-27	1.34e-26
Z5763	22.3054	22.0586	26.1848	55.1728	58.6896	61.3323	epmA	elongation factor P--(R)-beta-lysine ligase && PF00152:tRNA synthetases class II (D, K and N)	1.31175	7.29e-23	8.06e-22
Z5764	1.84306	1.05541	2.10214	4.3415	5.31169	3.85911	yjeM	glutamate/gamma-aminobutyrate family transporter YjeM && PF13520:Amino acid permease	1.43959	0.000156498	0.000583992
Z5785	116.641	132.562	130.378	301.932	251.705	265.006	nsrR	nitric oxide-sensing transcriptional repressor NsrR && PF02082:Transcriptional regulator	1.10877	3.39e-27	4.22e-26
Z5820	102.626	105.273	97.8178	228.638	220.068	211.03	ytfE	iron-sulfur cluster repair protein YtfE && PF01814:Hemerythrin HHE cation binding domain|PF04405:Domain of Unknown function (DUF542)	1.10991	8.17e-38	1.33e-36
Z5829	30.4013	30.5688	25.4879	102.238	102.313	97.8917	ytfL	hemolysin family protein && PF01595:Domain of unknown function DUF21|PF03471:Transporter associated domain	1.80662	6.96e-73	2.17e-71
Z5847	8.56355	9.55176	8.22511	28.6054	39.3697	27.3811	nrdG	anaerobic ribonucleoside-triphosphate reductase-activating protein && PF13353:4Fe-4S single cluster domain	1.85411	4.12e-11	2.77e-10
Z5985	627.181	575.154	623.317	1950.37	1914.9	1883.94	deoB	phosphopentomutase && PF01676:Metalloenzyme superfamily	1.6552	2.17e-240	7.08e-238
Z5986	792.082	770.004	779.717	1640.21	1688.08	1607.25	deoD	purine-nucleoside phosphorylase && PF01048:Phosphorylase superfamily	1.0757	1.68e-108	1.05e-106
Z6019	5.453	1.24903	1.57125	6.12609	7.80355	5.12408	EDL933_RS32415	transposase && PF00872:Transposase, Mutator family	1.21718	0.0188248	0.0469095

## Sheet: Down-regulated genes
Table S1 differential expression genes in EHEC O157:H7 uvrY::CmR mutant compared with EHEC O157:H7 wild type strain
Down-regulated genes
Locus_tag	WT_1_FPKM	WT_2_FPKM	WT_3_FPKM	uvry_del_1_FPKM	uvry_del_2_FPKM	uvry_del_3_FPKM	gene_name	Gene_description	log2FoldChange	P Value	P adj
EDL933_RS11175	14.6431	10.2595	3.30926	3.12154	3.42403	3.51914	EDL933_RS11175	YlcI/YnfO family protein && -	-1.48629	0.0398655	0.0895646
EDL933_RS15965	40.3186	41.2866	46.3183	17.1899	8.79929	16.1495	EDL933_RS15965	helix-turn-helix transcriptional regulator && -	-1.59831	1.04e-06	4.99e-06
EDL933_RS28665	141.96	160.171	139.991	45.1872	53.0825	54.2127	EDL933_RS28665	polysaccharide deacetylase family protein && PF01522:Polysaccharide deacetylase	-1.53847	2.97e-49	6.21e-48
EDL933_RS28670	106.507	91.4221	97.3407	44.3225	43.6439	46.3896	EDL933_RS28670	glycosyltransferase family 4 protein && PF00534:Glycosyl transferases group 1|PF13439:Glycosyltransferase Family 4	-1.13555	1.45e-30	1.99e-29
EDL933_RS28675	116.829	125.096	113.854	41.7558	40.8462	42.9666	cptA	phosphoethanolamine transferase CptA && PF00884:Sulfatase	-1.50298	2.31e-79	8.06e-78
EDL933_RS28695	465.667	476.882	451.271	200.908	196.134	206.617	stcE	metalloprotease StcE && PF10462:Peptidase M66	-1.20734	3.36e-130	2.63e-128
EDL933_RS28785	19.7539	15.7805	15.6804	8.4604	8.0472	6.93673	ehxB	enterohemolysin T1SS ABC transporter permease/ATPase EhxB && PF00005:ABC transporter|PF03412:Peptidase C39 family|PF00664:ABC transporter transmembrane region	-1.12407	5.46e-12	3.84e-11
EDL933_RS33070	27.2524	42.5944	40.0329	12.781	14.0195	15.7188	EDL933_RS33070	hypothetical protein && -	-1.37523	0.00336301	0.00995208
EDL933_RS33695	18.5849	11.6506	18.7899	4.25376	6.22129	7.19335	EDL933_RS33695	hypothetical protein && -	-1.47716	0.00834809	0.0228143
EDL933_RS34100	24.9068	20.5937	21.0051	11.4479	9.1764	9.92767	EDL933_RS34100	ASCH domain-containing protein && -	-1.11822	0.00161147	0.00509048
Z0002	627.087	558.126	594.54	264.881	236.955	244.168	thrA	bifunctional aspartate kinase/homoserine dehydrogenase I && PF13840:ACT domain|PF01842:ACT domain|PF00742:Homoserine dehydrogenase|PF03447:Homoserine dehydrogenase, NAD binding domain|PF00696:Amino acid kinase family	-1.25405	3.85e-99	2.06e-97
Z0003	689.19	607.647	647.338	282.848	256.113	266.563	thrB	homoserine kinase && PF08544:GHMP kinases C terminal|PF00288:GHMP kinases N terminal domain	-1.27049	1.85e-86	7.81e-85
Z0004	863.78	786.235	852.642	379.383	373.366	363.401	thrC	threonine synthase && PF14821:Threonine synthase N terminus|PF00291:Pyridoxal-phosphate dependent enzyme	-1.16463	3.54e-102	2.01e-100
Z0037	237.624	218.82	222.01	49.5828	43.3663	40.754	carA	glutamine-hydrolyzing carbamoyl-phosphate synthase small subunit && PF00988:Carbamoyl-phosphate synthase small chain, CPSase domain|PF00117:Glutamine amidotransferase class-I	-2.34042	2.58e-163	3.06e-161
Z0038	599.677	565.141	604.106	54.8758	53.7853	54.0499	carB	carbamoyl-phosphate synthase large subunit && PF02786:Carbamoyl-phosphate synthase L chain, ATP binding domain|PF02142:MGS-like domain|PF02787:Carbamoyl-phosphate synthetase large chain, oligomerisation domain	-3.44224	0	0
Z0074	60.4267	59.0965	63.2555	26.9016	32.3873	27.1843	yabI	DedA family protein && PF09335:SNARE associated Golgi protein	-1.08052	6.39e-15	5.24e-14
Z0080	524.54	518.549	504.633	180.774	173.307	183.723	leuD	3-isopropylmalate dehydratase small subunit && PF00694:Aconitase C-terminal domain	-1.52494	3.28e-113	2.25e-111
Z0081	338.851	310.461	314.42	99.6902	102.473	101.886	leuC	3-isopropylmalate dehydratase large subunit && PF00330:Aconitase family (aconitate hydratase)	-1.6643	4.78e-149	5.1e-147
Z0082	256.369	220.8	238.624	78.2564	80.2935	74.8802	leuB	3-isopropylmalate dehydrogenase && PF00180:Isocitrate/isopropylmalate dehydrogenase	-1.61582	9.34e-93	4.56e-91
Z0083	116.633	117.457	116.784	60.029	57.4401	49.6762	leuA	2-isopropylmalate synthase && PF08502:LeuA allosteric (dimerisation) domain|PF00682:HMGL-like	-1.06849	2.15e-37	3.44e-36
Z0173	285.274	293.878	291.387	131.65	128.083	122.805	degP	serine endoprotease DegP && PF13365:Trypsin-like peptidase domain|PF00595:PDZ domain (Also known as DHR or GLGF)	-1.1859	4.07e-85	1.69e-83
Z0181	4475.23	4315.71	4509.94	2144.46	2336.43	2160.89	tsf	translation elongation factor Ts && PF00889:Elongation factor TS	-1.0019	5.23e-93	2.58e-91
Z0324	28.5625	35.9663	28.8405	14.226	12.2274	11.0111	EDL933_RS01505	tyrosine-type recombinase/integrase && PF00589:Phage integrase family|PF13356:Domain of unknown function (DUF4102)	-1.31559	4.85e-15	4e-14
Z0378	2.04028	2.1364	2.2396	0.211256	0.463455	0.238164	rclC	reactive chlorine species resistance protein RclC && PF04224:Protein of unknown function, DUF417	-2.82102	0.00658801	0.0184775
Z0432	64.9934	67.9832	68.6277	12.6482	13.7646	12.1259	codB	cytosine permease && PF02133:Permease for cytosine/purines, uracil, thiamine, allantoin	-2.38733	2.92e-80	1.04e-78
Z0433	195.516	177.776	182.738	63.0362	58.2101	50.1312	codA	cytosine/isoguanine deaminase && PF07969:Amidohydrolase family	-1.69581	6.06e-85	2.48e-83
Z0479	67.3701	59.7093	63.5332	25.3453	26.2461	24.6772	phoA	alkaline phosphatase && PF00245:Alkaline phosphatase	-1.32073	3.5e-35	5.29e-34
Z0480	15.1019	24.7083	26.42	10.164	8.57608	9.255	psiF	phosphate starvation-inducible protein PsiF && PF07769:psiF repeat	-1.2431	0.000477901	0.00166565
Z0508	250.615	255.077	280.059	139.558	117.112	130.844	secF	protein translocase subunit SecF && PF02355:Protein export membrane protein|PF07549:SecD/SecF GG Motif	-1.01911	1.62e-37	2.61e-36
Z0512	435.668	436.629	430.664	193.688	194.726	192.782	tsx	nucleoside-specific channel-forming protein Tsx && PF03502:Nucleoside-specific channel-forming protein, Tsx	-1.16469	1.51e-84	6.05e-83
Z0531	382.796	395.589	400.142	129.57	120.498	149.567	cyoE	heme o synthase && PF01040:UbiA prenyltransferase family	-1.56101	1.46e-91	6.96e-90
Z0532	414.469	397.53	373.397	109.515	100.106	93.8841	cyoD	cytochrome o ubiquinol oxidase subunit IV && PF03626:Prokaryotic Cytochrome C oxidase subunit IV	-1.96331	8.5e-83	3.34e-81
Z0533	547.831	439.514	477.24	146.094	114.369	131.348	cyoC	cytochrome o ubiquinol oxidase subunit III && PF00510:Cytochrome c oxidase subunit III	-1.90061	6.86e-89	2.99e-87
Z0534	864.794	630.926	751.896	242.405	220.773	227.828	cyoB	cytochrome o ubiquinol oxidase subunit I && PF00115:Cytochrome C and Quinol oxidase polypeptide I	-1.70152	3.23e-36	5.07e-35
Z0535	1020.17	862.746	906.528	398.696	358.49	380.982	cyoA	cytochrome o ubiquinol oxidase subunit II && PF06481:COX Aromatic Rich Motif	-1.29281	2.36e-82	9.15e-81
Z0570	469.406	481.271	484.396	235.253	231.748	227.072	ylaC	YlaC family protein && PF10777:Inner membrane protein YlaC	-1.04776	6.18e-50	1.32e-48
Z0576	392.764	356.786	375.394	185.082	175.663	175.601	acrB	efflux RND transporter permease AcrB && PF00873:AcrB/AcrD/AcrF family	-1.06828	1.08e-87	4.65e-86
Z0672	0.824441	0.906442	1.90046	0.358532	0.131091	0.404198	allD	ureidoglycolate dehydrogenase && PF02615:Malate/L-lactate dehydrogenase	-2.02015	0.0290122	0.0681241
Z0677	111.693	112.584	117.4	58.5132	54.7749	53.2497	purK	5-(carboxyamino)imidazole ribonucleotide synthase && PF02222:ATP-grasp domain	-1.03576	1.51e-30	2.07e-29
Z0724	1696.17	1487.88	1524.74	650.053	547.943	589.992	fepA	siderophore enterobactin receptor FepA && PF07715:TonB-dependent Receptor Plug Domain|PF00593:TonB dependent receptor	-1.39685	1.99e-101	1.1e-99
Z0736	525.631	474.504	481.53	252.842	210.613	214.092	entE	(2%2C3-dihydroxybenzoyl)adenylate synthase EntE && PF13193:AMP-binding enzyme C-terminal domain|PF00501:AMP-binding enzyme	-1.12811	5.03e-57	1.21e-55
Z0737	1219.19	1085.99	1156.67	479.86	428.179	444.358	entB	enterobactin biosynthesis bifunctional isochorismatase/aryl carrier protein EntB && PF00550:Phosphopantetheine attachment site|PF00857:Isochorismatase family	-1.35549	2.23e-108	1.37e-106
Z0738	1218.88	1216.99	1241.72	547.637	495.12	479.329	entA	2%2C3-dihydro-2%2C3-dihydroxybenzoate dehydrogenase EntA && PF00106:short chain dehydrogenase	-1.27212	1.78e-105	1.08e-103
Z0739	942.611	960.96	1014.61	460.116	389.332	427.825	entH	proofreading thioesterase EntH && PF03061:Thioesterase superfamily	-1.19134	1.71e-64	4.46e-63
Z0769	7631.03	9068.96	7096.64	4031.09	2762.1	3777.23	cspE	transcription antiterminator/RNA stability regulator CspE && -	-1.1707	9.2e-10	5.67e-09
Z0801	76.3929	69.9927	70.1759	24.6682	24.1175	23.1248	rihA	pyrimidine-specific ribonucleoside hydrolase RihA && PF01156:Inosine-uridine preferring nucleoside hydrolase	-1.5892	1e-37	1.62e-36
Z0821	483.316	483.123	472.804	128.275	115.16	117.084	asnB	asparagine synthase B && PF13537:Glutamine amidotransferase domain|PF00733:Asparagine synthase	-1.99634	6e-256	2.41e-253
Z0873	520.881	457.598	450.693	213.639	192.962	200.855	gltA	citrate (Si)-synthase && PF00285:Citrate synthase	-1.23372	1.24e-73	3.92e-72
Z0875	294.112	310.205	309.177	75.6015	84.9667	77.5461	sdhC	succinate dehydrogenase cytochrome b556 subunit && PF01127:Succinate dehydrogenase/Fumarate reductase transmembrane subunit	-1.94085	3.22e-82	1.21e-80
Z0876	164.675	152.702	145.265	35.338	36.3892	29.676	sdhD	succinate dehydrogenase membrane anchor subunit && -	-2.18744	1.64e-46	3.24e-45
Z0877	225.748	227.842	228.308	32.5255	35.1321	30.7437	sdhA	succinate dehydrogenase flavoprotein subunit && PF00890:FAD binding domain|PF02910:Fumarate reductase flavoprotein C-term	-2.79261	0	0
Z0878	370.653	356.193	359.252	61.6054	59.7042	62.941	sdhB	succinate dehydrogenase iron-sulfur subunit SdhB && PF13534:4Fe-4S dicluster domain|PF13085:2Fe-2S iron-sulfur cluster binding domain	-2.55936	1.59e-219	4.62e-217
Z0880	615.232	518.568	531.987	161.717	132.095	140.005	sucA	2-oxoglutarate dehydrogenase E1 component && PF00676:Dehydrogenase E1 component|PF16870:2-oxoglutarate dehydrogenase C-terminal|PF16078:2-oxoglutarate dehydrogenase N-terminus|PF02779:Transketolase, pyrimidine binding domain	-1.94051	7.8e-145	7.85e-143
Z0881	1120.81	906.833	1023.14	348.229	303.658	316.622	odhB	2-oxoglutarate dehydrogenase complex dihydrolipoyllysine-residue succinyltransferase && PF00364:Biotin-requiring enzyme|PF02817:e3 binding domain|PF00198:2-oxoacid dehydrogenases acyltransferase (catalytic domain)	-1.65487	2.99e-113	2.08e-111
Z0882	603.665	504.155	498.586	191.401	144.369	168.017	sucC	ADP-forming succinate--CoA ligase subunit beta && PF00549:CoA-ligase|PF08442:ATP-grasp domain	-1.67262	9.51e-30	1.27e-28
Z0883	909.444	714.37	775.448	349.342	293.961	330.908	sucD	succinate--CoA ligase subunit alpha && PF02629:CoA binding domain|PF00549:CoA-ligase	-1.29974	3.35e-56	7.95e-55
Z0955	1070.18	1080.65	936.422	263.782	254.932	258.771	EDL933_RS04255	lipid A deacylase LpxR family protein && PF09982:Uncharacterized protein conserved in bacteria (DUF2219)	-1.98931	1.14e-216	2.97e-214
Z0994	135.213	138.056	158.623	49.4229	49.5843	41.4487	bioB	biotin synthase BioB && PF06968:Biotin and Thiamin Synthesis associated domain|PF04055:Radical SAM superfamily	-1.61924	1.64e-58	4.03e-57
Z0995	216.453	195.572	208.907	60.5158	64.9499	54.5055	bioF	8-amino-7-oxononanoate synthase && PF00155:Aminotransferase class I and II	-1.78578	5.84e-102	3.25e-100
Z0996	134.201	131.98	136.156	40.5008	33.137	32.9346	bioC	malonyl-ACP O-methyltransferase BioC && PF08241:Methyltransferase domain	-1.91317	1.03e-64	2.73e-63
Z0997	241.058	213.609	208.476	68.8508	71.4622	69.6913	bioD	dethiobiotin synthase && PF13500:AAA domain	-1.65865	8.5e-70	2.43e-68
Z1010	39.176	36.6657	33.1771	16.4872	15.0707	20.9966	ybhQ	YbhQ family protein && PF11076:Putative inner membrane protein YbhQ	-1.05451	8.02e-06	3.54e-05
Z1024	276.234	243.585	237.913	84.1274	84.5466	86.895	ybiI	C4-type zinc finger protein YbiI && -	-1.56768	1.35e-35	2.05e-34
Z1025	230.843	210.58	218.574	62.469	66.3185	70.0139	ybiX	PKHD-type hydroxylase YbiX && PF13640:2OG-Fe(II) oxygenase superfamily	-1.7321	8.41e-79	2.91e-77
Z1026	554.965	524.242	511.326	109.161	105.872	101.191	fiu	catecholate siderophore receptor Fiu && PF00593:TonB dependent receptor|PF07715:TonB-dependent Receptor Plug Domain	-2.32994	0	0
Z1084	7.77664	9.00014	6.09338	3.70822	3.09134	3.00998	potI	putrescine ABC transporter permease PotI && PF00528:Binding-protein-dependent transport system inner membrane component	-1.21914	0.000754034	0.00253022
Z1257	5917.02	5722.43	5951.39	2390.76	2361.36	2323.09	rpsA	30S ribosomal protein S1 && PF00575:S1 RNA binding domain	-1.31395	1.94e-217	5.33e-215
Z1340	15.8914	10.7284	9.64002	4.8497	4.98718	5.46741	EDL933_RS06175	DUF977 family protein && PF06163:Bacterial protein of unknown function (DUF977)	-1.24321	0.00269449	0.008171
Z1348	2.7052	3.09819	2.59829	0.98036	0	0	EDL933_RS08375	DUF3927 family protein && -	-3.03024	0.0388848	0.0877384
Z1392	15.6055	16.1865	20.3621	7.46941	3.74547	12.0297	hyaD	hydrogenase 1 maturation protease && PF01750:Hydrogenase maturation protease	-1.16902	0.000481579	0.00167511
Z1398	223.064	224.377	226.981	49.0207	49.3531	49.4915	etk	tyrosine-protein kinase && PF13614:AAA domain|PF13807:G-rich domain on putative tyrosine kinase|PF02706:Chain length determinant protein	-2.1895	1.64e-275	9.52e-273
Z1399	166.935	144.787	166.662	29.1959	29.8695	31.0156	etp	protein-tyrosine-phosphatase Etp && PF01451:Low molecular weight phosphotyrosine protein phosphatase	-2.40913	4.99e-67	1.36e-65
Z1400	136.38	137.895	139.742	36.6551	33.0833	34.4986	gfcE	polysaccharide export protein && PF02563:Polysaccharide biosynthesis/export protein|PF10531:SLBB domain	-1.98867	3.68e-105	2.19e-103
Z1426	25.9699	26.4379	26.0521	12.9669	10.5529	9.43128	EDL933_RS06620	hypothetical protein && -	-1.24708	0.000126159	0.000479679
Z1429	29.6878	21.6079	26.3826	14.2781	11.9117	11.3357	EDL933_RS06630	DUF551 domain-containing protein && PF04448:Protein of unknown function (DUF551)	-1.04461	5.94e-06	2.67e-05
Z1431	16.6018	12.3135	19.7422	6.87595	6.28521	5.8138	EDL933_RS06640	DUF4014 family protein && -	-1.35433	0.00597039	0.0168356
Z1464	105.142	97.3245	93.3651	43.1358	37.8527	34.9252	EDL933_RS06830	Shiga toxin Stx2c subunit A && PF00161:Ribosome inactivating protein	-1.34898	2.51e-34	3.72e-33
Z1467	15.8546	16.2695	20.7101	10.5721	6.55457	7.77303	EDL933_RS06850	DUF826 domain-containing protein && -	-1.07967	0.0084206	0.0229765
Z1474	6.47775	10.2514	9.04981	2.98776	1.40455	1.44356	bor	serum resistance lipoprotein Bor && -	-2.13003	0.0013726	0.00437557
Z1485	37.5579	36.0898	36.0736	15.2708	17.4789	7.48514	EDL933_RS06940	hypothetical protein && -	-1.44154	0.000105705	0.000406045
Z1491	6.588	8.20903	7.84627	3.24698	2.09507	3.87587	EDL933_RS06990	hypothetical protein && -	-1.29837	0.00188171	0.00589075
Z1492	7.3591	7.45229	7.06827	3.93021	1.53966	4.4308	EDL933_RS06995	hypothetical protein && -	-1.14237	0.0253788	0.0608346
Z1493	12.3666	16.3663	13.1976	7.46941	4.36972	6.73663	EDL933_RS07000	bacteriocin && -	-1.17284	0.0149152	0.0380561
Z1506	7.34502	15.7025	16.1251	7.0982	1.66844	10.0029	rutF	pyrimidine utilization flavin reductase protein F && PF01613:Flavin reductase like domain	-1.06441	0.0198455	0.0490787
Z1525	8.06066	8.6424	8.73045	4.28853	4.22687	3.1531	pgaB	poly-beta-1%2C6-N-acetyl-D-glucosamine N-deacetylase PgaB && PF14883:Hypothetical glycosyl hydrolase family 13|PF01522:Polysaccharide deacetylase	-1.12147	4.46e-07	2.22e-06
Z1526	24.07	20.6137	24.285	11.3372	11.7544	11.0304	pgaA	poly-beta-1%2C6 N-acetyl-D-glucosamine export porin PgaA && -	-1.01424	1.95e-15	1.63e-14
Z1527	16.4342	14.8239	12.7257	5.35555	5.9758	8.43194	dgcT	GGDEF domain-containing protein && PF00990:Diguanylate cyclase, GGDEF domain	-1.15829	1.62e-07	8.42e-07
Z1533	5.30675	8.10357	8.91979	3.045	2.6369	3.79419	EDL933_RS07180	SDR family oxidoreductase && PF00106:short chain dehydrogenase	-1.24079	0.00140821	0.00448636
Z1538	11.4187	10.7448	11.2639	4.69734	6.37932	3.7826	EDL933_RS07205	type 1 fimbrial protein && PF00419:Fimbrial protein	-1.16889	0.00131781	0.00421892
Z1557	1.28655	1.17876	2.47141	0.53285	0.584484	0.300359	EDL933_RS29930	ACP S-malonyltransferase && PF00698:Acyl transferase domain	-1.79381	0.0257632	0.0616429
Z1740	1160.74	1135.83	1181.31	377.158	385.582	375.969	ptsG	PTS glucose transporter subunit IIBC && PF00367:phosphotransferase system, EIIB|PF02378:Phosphotransferase system, EIIC	-1.6108	2.38e-260	1.13e-257
Z1752	20.4954	21.7433	24.8658	10.5549	4.85978	8.37357	ldtC	L%2CD-transpeptidase LdtC && PF01476:LysM domain|PF03734:L,D-transpeptidase catalytic domain	-1.49105	3.7e-10	2.35e-09
Z1822	20.4162	21.3394	18.2643	8.33368	7.32471	7.22704	nleL	type III secretion system effector E3 ubiquitin ligase NleL && PF13979:SopA-like catalytic domain|PF13981:SopA-like central domain	-1.38921	9.5e-22	9.95e-21
Z1860	321.893	298.395	315.721	123.93	122.084	124.031	purB	adenylosuccinate lyase && PF08328:Adenylosuccinate lyase C-terminal|PF00206:Lyase	-1.33854	2.08e-104	1.22e-102
Z1930	246.116	247.074	224.744	89.319	82.4022	77.0698	EDL933_RS09060	alpha/beta hydrolase && PF00561:alpha/beta hydrolase fold	-1.52781	2.19e-96	1.12e-94
Z1940	10.3363	6.70812	5.7912	2.49724	2.73922	5.63062	pliG	PPC domain-containing protein && PF04151:Bacterial pre-peptidase C-terminal domain	-1.0773	0.0426795	0.0949079
Z1952	69.8395	69.3613	82.4411	24.4403	28.5041	26.682	dadA	D-amino acid dehydrogenase && PF01266:FAD dependent oxidoreductase	-1.4782	7.54e-39	1.25e-37
Z1953	64.5004	62.7993	60.7092	26.1283	19.7922	22.8517	dadX	catabolic alanine racemase DadX && PF00842:Alanine racemase, C-terminal domain|PF01168:Alanine racemase, N-terminal domain	-1.44821	1.02e-29	1.36e-28
Z1976	190.508	217.757	221.124	74.662	80.4169	95.834	ychH	stress-induced protein YchH && -	-1.33004	9.74e-23	1.07e-21
Z2075	9.61848	12.6682	8.08356	5.88216	3.8235	4.17531	EDL933_RS09835	DUF1076 domain-containing protein && PF06416:Protein of unknown function (DUF1076)	-1.12579	0.00322398	0.00958757
Z2193	5.44442	6.48477	5.05495	1.70998	3.89564	1.77949	lsrR	transcriptional regulator LsrR && PF04198:Putative sugar-binding domain	-1.20674	0.00363418	0.0106979
Z2200	65.9991	64.6885	59.263	20.9143	16.8397	22.8257	fimA	type 1 fimbrial major subunit FimA && PF00419:Fimbrial protein	-1.64869	7.45e-22	7.94e-21
Z2201	2.43506	3.12347	3.04047	0.529477	0.193595	0.397944	EDL933_RS10435	fimbria/pilus periplasmic chaperone && PF02753:Pili assembly chaperone PapD, C-terminal domain|PF00345:Pili and flagellar-assembly chaperone, PapD N-terminal domain	-2.92831	0.000506454	0.00175463
Z2202	1.04454	1.31591	1.50489	0.425858	0.311416	0.320066	EDL933_RS10440	fimbrial biogenesis outer membrane usher protein && PF00577:Outer membrane usher protein|PF13954:PapC N-terminal domain|PF13953:PapC C-terminal domain	-1.8656	0.000578782	0.00198809
Z2205	1.71759	0.944211	4.28923	0.24898	0.819322	0.561386	ydeR	type 1 fimbrial protein && -	-2.10405	0.0363375	0.0827045
Z2211	10.7647	10.1368	8.90328	5.52659	3.44709	3.17634	ydeM	anaerobic sulfatase maturase && PF04055:Radical SAM superfamily|PF13353:4Fe-4S single cluster domain|PF13186:Iron-sulfur cluster-binding domain	-1.28611	7.39e-06	3.28e-05
Z2213	93.315	85.5639	81.9188	38.6558	38.1093	34.4582	yddB	TonB-dependent receptor plug domain-containing protein && PF07715:TonB-dependent Receptor Plug Domain	-1.22832	1.33e-50	2.89e-49
Z2214	162.623	161.248	157.211	53.5479	48.5519	51.7298	pqqL	insulinase family protein && PF05193:Peptidase M16 inactive domain|PF00675:Insulinase (Peptidase family M16)	-1.64438	1.05e-148	1.1e-146
Z2303	271.926	314.566	272.14	137.066	145.423	134.009	cybB	cytochrome b561 && PF00033:Cytochrome b/b6/petB	-1.04441	1.54e-31	2.16e-30
Z2306	37.0311	42.1905	40.7642	12.7229	8.88964	12.4768	aldA	aldehyde dehydrogenase && PF00171:Aldehyde dehydrogenase family	-1.81429	3.72e-34	5.51e-33
Z2462	3.82191	4.02697	3.48732	1.38506	1.51927	2.34221	ompG	monomeric porin OmpG && PF09381:Outer membrane protein G (OmpG)	-1.1182	0.0205327	0.0504916
Z2565	553.673	645.783	570.902	264.986	275.991	254.692	espM1	T3SS effector guanine nucleotide exchange factor EspM1 && PF03278:IpaB/EvcA family	-1.15413	3.66e-56	8.65e-55
Z2587	33.0384	38.9748	37.589	19.013	12.7387	16.8002	mlc	DNA-binding transcriptional repressor Mlc && PF00480:ROK family	-1.17291	7.69e-14	5.99e-13
Z2597	166.152	110.777	143.304	67.3053	59.0619	65.7949	pntB	Re/Si-specific NAD(P)(+) transhydrogenase subunit beta && PF02233:NAD(P) transhydrogenase beta subunit	-1.12844	3.74e-10	2.37e-09
Z2600	173.923	100.992	135.592	67.1224	49.7429	62.1985	pntA	Re/Si-specific NAD(P)(+) transhydrogenase subunit alpha && PF12769:4TM region of pyridine nucleotide transhydrogenase, mitoch|PF01262:Alanine dehydrogenase/PNT, C-terminal domain|PF05222:Alanine dehydrogenase/PNT, N-terminal domain	-1.19659	2.27e-06	1.05e-05
Z2616	191.683	182.907	176.754	92.8341	81.581	88.8995	manA	mannose-6-phosphate isomerase && PF01238:Phosphomannose isomerase type I	-1.06531	2.93e-43	5.28e-42
Z2642	74.1286	69.9693	71.199	30.6503	33.4227	32.3184	rsxE	electron transport complex subunit RsxE && PF02508:Rnf-Nqr subunit, membrane protein	-1.15991	1.76e-18	1.66e-17
Z2644	106.166	112.236	104.585	42.8152	38.0907	39.1487	nth	endonuclease III && PF00730:HhH-GPD superfamily base excision DNA repair protein|PF00633:Helix-hairpin-helix motif	-1.42662	3.03e-32	4.35e-31
Z2742	539.046	518.395	557.365	229.953	227.566	220.498	pheT	phenylalanine--tRNA ligase subunit beta && PF03147:Ferredoxin-fold anticodon binding domain|PF03483:B3/4 domain|PF01588:Putative tRNA binding domain|PF03484:tRNA synthetase B5 domain	-1.25177	3.65e-135	3.03e-133
Z2809	13.4129	13.0977	14.5779	6.52374	5.47217	6.77783	ydjG	NADH-dependent methylglyoxal reductase && PF00248:Aldo/keto reductase family	-1.12948	4.38e-06	2e-05
Z2810	16.3298	16.3218	10.3374	8.06984	5.60616	5.15536	ydjH	sugar kinase && PF00294:pfkB family carbohydrate kinase	-1.18519	1.66e-05	7.07e-05
Z2811	17.3753	17.0567	15.0992	7.04641	6.57807	7.43685	ydjI	ketose-bisphosphate aldolase && PF01116:Fructose-bisphosphate aldolase class-II	-1.23394	5.08e-07	2.51e-06
Z2812	8.29179	5.77379	8.91979	3.48572	3.55981	2.43912	ydjJ	NAD(P)-dependent alcohol dehydrogenase && PF00107:Zinc-binding dehydrogenase|PF08240:Alcohol dehydrogenase GroES-like domain	-1.27162	0.0001598	0.00059504
Z2813	3.51284	4.13811	3.97651	1.18212	1.39641	1.94776	ydjK	MFS transporter && PF00083:Sugar (and other) transporter	-1.36868	0.00070172	0.00236226
Z2822	749.546	746.419	747.305	359.995	365.95	370.244	mipA	scaffolding protein MipA && PF06629:MltA-interacting protein MipA	-1.03328	2.43e-82	9.34e-81
Z2845	9.07984	6.90911	9.7557	3.68092	3.79291	4.02401	yeaW	carnitine monooxygenase subunit YeaW && PF00848:Ring hydroxylating alpha subunit (catalytic domain)|PF00355:Rieske [2Fe-2S] domain	-1.16228	8.08e-05	0.000315645
Z2846	9.85745	9.68842	10.1564	4.02699	4.70219	4.5399	yeaX	carnitine monooxygenase subunit YeaX && PF00175:Oxidoreductase NAD-binding domain|PF00111:2Fe-2S iron-sulfur cluster binding domain	-1.16441	5.66e-05	0.000225899
Z2869	2248.32	2926.9	2278.41	1152.03	791.465	1100.32	yobF	YobF family protein && -	-1.29201	2.37e-10	1.53e-09
Z2901	54.6271	48.8395	45.9802	10.8563	11.2078	10.9192	purT	formate-dependent phosphoribosylglycinamide formyltransferase && PF02222:ATP-grasp domain	-2.17951	5.13e-50	1.1e-48
Z2971	13.3179	8.13474	12.7916	3.21759	7.45092	5.64265	EDL933_RS14130	DUF4761 family protein && PF15958:Domain of unknown function (DUF4761)	-1.07489	0.0207656	0.0508966
Z2984	26.2871	25.469	18.8636	9.63593	10.0892	12.8384	EDL933_RS14210	serine O-acetyltransferase && -	-1.11979	1.19e-05	5.15e-05
Z3001	276.464	280.129	264.903	2.32762	2.40299	2.00666	uvrC	excinuclease ABC subunit UvrC && PF08459:UvrC Helix-hairpin-helix N-terminal|PF02151:UvrB/uvrC motif|PF01541:GIY-YIG catalytic domain|PF14520:Helix-hairpin-helix domain	-6.92719	0	0
Z3002	619.272	646.823	661.112	0.190999	0.628521	0.430652	uvrY	UvrY/SirA/GacA family response regulator transcription factor && PF00196:Bacterial regulatory proteins, luxR family|PF00072:Response regulator receiver domain	-10.6154	8.64e-72	2.59e-70
Z3019	31.0088	30.2523	31.7137	12.2781	9.01661	13.0208	yedE	selenium metabolism membrane protein YedE/FdhT && PF04143:Sulphur transport	-1.43723	5.7e-18	5.27e-17
Z3020	113.942	132.867	137.865	46.6551	46.4702	59.8524	yedF	sulfurtransferase-like selenium metabolism protein YedF && -	-1.33373	1.37e-13	1.05e-12
Z3071	428.331	494.073	395.13	142.947	152.8	155.962	espJ	type III secretion system effector ADP-ribosyltransferase EspJ && PF09143:AvrPphF-ORF-2	-1.54541	8.83e-73	2.73e-71
Z3181	172.94	173.433	171.833	86.3065	72.3406	84.0956	hisG	ATP phosphoribosyltransferase && PF08029:HisG, C-terminal domain|PF01634:ATP phosphoribosyltransferase	-1.09335	5.79e-36	8.96e-35
Z3182	261.092	201.779	240.707	99.235	74.9934	86.5076	hisD	histidinol dehydrogenase && PF00815:Histidinol dehydrogenase	-1.43072	2.91e-46	5.72e-45
Z3183	277.562	208.541	226.689	101.584	74.1566	82.8209	hisC	histidinol-phosphate transaminase && PF00155:Aminotransferase class I and II	-1.46231	1.06e-15	9.01e-15
Z3184	370.582	305.67	316.699	136.413	112.385	105.572	hisB	bifunctional histidinol-phosphatase/imidazoleglycerol-phosphate dehydratase HisB && PF00475:Imidazoleglycerol-phosphate dehydratase|PF08645:Polynucleotide kinase 3 phosphatase	-1.48479	6.65e-58	1.62e-56
Z3185	223.52	209.624	212.998	95.1231	71.9672	82.8229	hisH	imidazole glycerol phosphate synthase subunit HisH && PF00117:Glutamine amidotransferase class-I	-1.36811	3.49e-40	5.94e-39
Z3186	345.092	314.031	328.074	133.648	134.662	127.667	hisA	1-(5-phosphoribosyl)-5-[(5-phosphoribosylamino)methylideneamino]imidazole-4-carboxamide isomerase && PF00977:Histidine biosynthesis protein	-1.31722	4.63e-71	1.35e-69
Z3187	451.214	428.927	438.518	221.74	221.438	202.827	hisF	imidazole glycerol phosphate synthase subunit HisF && PF00977:Histidine biosynthesis protein	-1.02876	6.71e-56	1.57e-54
Z3196	1456.35	1310.39	1407.92	670.489	629.123	654.365	EDL933_RS15195	GDP-mannose mannosyl hydrolase && PF00293:NUDIX domain	-1.09484	7.87e-78	2.69e-76
Z3199	846.284	965.734	890.714	419.733	390.394	439.544	EDL933_RS15210	glycosyltransferase family 4 protein && PF00534:Glycosyl transferases group 1	-1.11306	2.48e-71	7.34e-70
Z3370	4.93099	5.8565	4.03447	2.38265	1.30677	1.79075	EDL933_RS16040	ead/Ea22-like family protein && PF13935:Ead/Ea22-like protein	-1.4301	0.00119001	0.0038356
Z3371	19.8836	27.5487	24.2216	6.67853	6.55457	13.077	EDL933_RS16050	hypothetical protein && -	-1.4547	2.7e-05	0.000111995
Z3403	2.91123	4.55014	4.27651	1.86181	1.22534	1.25937	mglC	galactose/methyl galactoside ABC transporter permease MglC && PF02653:Branched-chain amino acid transport system / permease component	-1.4289	0.00276505	0.00835589
Z3404	4.32547	4.38024	5.46648	1.65005	1.08596	1.67419	mglA	galactose/methyl galactoside ABC transporter ATP-binding protein MglA && PF00005:ABC transporter	-1.68228	5.12e-06	2.32e-05
Z3405	23.7429	22.7064	24.4691	9.54649	7.30254	8.21343	mglB	galactose/glucose ABC transporter substrate-binding protein MglB && PF13407:Periplasmic binding protein domain	-1.49719	7.39e-14	5.77e-13
Z3422	3.13446	2.02719	1.94802	0.534552	1.46588	0.602638	psuG	pseudouridine-5'-phosphate glycosidase && PF04227:Indigoidine synthase A like protein	-1.45299	0.0253332	0.0607811
Z3431	62.1956	63.4726	59.8509	28.4846	32.5584	29.5089	yeiQ	mannitol dehydrogenase family protein && PF01232:Mannitol dehydrogenase Rossmann domain|PF08125:Mannitol dehydrogenase C-terminal domain	-1.03569	5.92e-24	6.73e-23
Z3468	44.8862	39.1031	42.3046	17.1429	18.0519	16.8354	mqo	malate dehydrogenase (quinone) && PF06039:Malate:quinone oxidoreductase (Mqo)	-1.27864	5.73e-27	7.07e-26
Z3495	3.74234	5.23344	2.27017	0.99932	1.56594	0.804717	EDL933_RS16675	LysR family transcriptional regulator && PF00126:Bacterial regulatory helix-turn-helix protein, lysR family|PF03466:LysR substrate binding domain	-1.74158	0.00205112	0.00638288
Z3539	277.012	268.38	265.166	132.269	124.005	123.626	nuoJ	NADH-quinone oxidoreductase subunit J && PF00499:NADH-ubiquinone/plastoquinone oxidoreductase chain 6	-1.09233	2.09e-39	3.5e-38
Z3574	181.116	166.778	187.214	89.8573	81.5176	84.9934	purF	amidophosphoribosyltransferase && PF13522:Glutamine amidotransferase domain|PF00156:Phosphoribosyl transferase domain	-1.06073	2.03e-47	4.06e-46
Z3691	209.639	222.519	225.71	98.5509	99.5848	103.958	ucpA	SDR family oxidoreductase UcpA && PF00106:short chain dehydrogenase	-1.12354	4.34e-45	8.34e-44
Z3693	8.8786	7.42737	8.52771	3.0777	4.91045	4.41598	murQ	N-acetylmuramic acid 6-phosphate etherase && PF01380:SIS domain	-1.00556	0.00220241	0.0068091
Z3760	33.016	36.0293	30.4221	18.5797	16.9657	13.7083	uraA	uracil permease && PF00860:Permease family	-1.01162	1.75e-11	1.2e-10
Z3781	240.863	203.425	234.423	77.5574	103.872	91.0381	ndk	nucleoside-diphosphate kinase && PF00334:Nucleoside diphosphate kinase	-1.31811	3.52e-29	4.57e-28
Z3827	1553.36	1496.84	1529.23	550.478	598.442	576.481	glyA	serine hydroxymethyltransferase && PF00464:Serine hydroxymethyltransferase	-1.4084	1.91e-179	2.71e-177
Z3835	184.399	163.279	178.266	51.9954	50.6968	49.9945	purL	phosphoribosylformylglycinamidine synthase && PF13507:CobB/CobQ-like glutamine amidotransferase domain|PF02769:AIR synthase related protein, C-terminal domain	-1.78382	8.24e-181	1.2e-178
Z3900	4726.32	5103.88	4884.54	2280.02	2177.02	2315.95	rplS	50S ribosomal protein L19 && PF01245:Ribosomal protein L19	-1.11948	1.53e-108	9.63e-107
Z3901	5459.09	5196.08	5445.79	2633.57	2800.95	2597.47	trmD	tRNA (guanosine(37)-N1)-methyltransferase TrmD && PF01746:tRNA (Guanine-1)-methyltransferase	-1.0033	8.33e-98	4.35e-96
Z3919	89.0928	79.6792	77.6532	42.9852	39.9618	39.1159	EDL933_RS18585	DUF1076 domain-containing protein && PF06416:Protein of unknown function (DUF1076)	-1.01168	3.72e-15	3.09e-14
Z3985	369.089	371.027	367.655	160.934	186.379	173.706	emrR	multidrug efflux transporter EmrAB transcriptional repressor EmrR && PF01047:MarR family	-1.08926	1.43e-43	2.58e-42
Z4240	475.181	420.854	446.045	56.6739	53.7844	50.2575	gcvP	aminomethyl-transferring glycine dehydrogenase && PF02347:Glycine cleavage system P-protein	-3.06087	0	0
Z4241	657.904	634.916	620.391	104.25	101.293	89.2344	gcvH	glycine cleavage system protein GcvH && PF01597:Glycine cleavage H-protein	-2.69617	3.47e-212	8.24e-210
Z4242	373.302	344.055	363.864	50.1944	58.9552	57.1045	gcvT	glycine cleavage system aminomethyltransferase GcvT && PF08669:Glycine cleavage T-protein C-terminal barrel domain|PF01571:Aminomethyltransferase folate-binding domain	-2.70295	1.16e-268	6.08e-266
Z4321	4.09968	2.60045	6.36083	1.82858	2.00577	1.8038	EDL933_RS20535	Ail/Lom family protein && PF06316:Enterobacterial Ail/Lom protein	-1.20985	0.0434029	0.0961077
Z4408	213	215.079	185.035	96.9941	108.61	90.6679	ygiM	SH3 domain-containing protein && PF08239:Bacterial SH3 domain	-1.04921	2.07e-26	2.51e-25
Z4459	22.9685	29.179	31.5154	13.0103	11.3554	16.0868	yhaJ	DNA-binding transcriptional regulator YhaJ && PF00126:Bacterial regulatory helix-turn-helix protein, lysR family|PF03466:LysR substrate binding domain	-1.05105	8.99e-08	4.79e-07
Z4466	2.86668	3.11034	5.07204	1.7497	1.67934	1.78763	tdcE	2-ketobutyrate formate-lyase/pyruvate formate-lyase && PF01228:Glycine radical|PF02901:Pyruvate formate lyase-like	-1.083	0.000869691	0.00288156
Z4576	408.284	357.685	374.927	144.699	136.196	133.7	gltB	glutamate synthase large subunit && PF04898:Glutamate synthase central domain|PF00310:Glutamine amidotransferases class-II|PF01645:Conserved region in glutamate synthase|PF01493:GXGXG motif	-1.46007	5.23e-138	4.48e-136
Z4577	722.179	689.286	738.873	281.57	285.962	266.788	gltD	glutamate synthase subunit GltD && PF07992:Pyridine nucleotide-disulphide oxidoreductase|PF13450:NAD(P)-binding Rossmann-like domain|PF14691:Dihydroprymidine dehydrogenase domain II, 4Fe-4S cluster	-1.36564	3.4e-142	3.23e-140
Z4616	683.681	630.867	659.002	324.312	331.166	311.547	accC	acetyl-CoA carboxylase biotin carboxylase subunit && PF00289:Carbamoyl-phosphate synthase L chain, N-terminal domain|PF02786:Carbamoyl-phosphate synthase L chain, ATP binding domain|PF02785:Biotin carboxylase C-terminal domain	-1.02891	1.23e-80	4.43e-79
Z4664	8716.6	8044.56	8531.47	3612.63	3346.88	3533.42	rplQ	50S ribosomal protein L17 && PF01196:Ribosomal protein L17	-1.26918	2.05e-139	1.82e-137
Z4665	13678.9	11840.3	13033	5646.49	5577.72	5417.56	rpoA	DNA-directed RNA polymerase subunit alpha && PF01193:RNA polymerase Rpb3/Rpb11 dimerisation domain|PF01000:RNA polymerase Rpb3/RpoA insert domain|PF03118:Bacterial RNA polymerase, alpha chain C terminal domain	-1.21197	3.14e-110	2.05e-108
Z4666	11630.6	10627.3	11192.3	5410.25	5347.36	5247.12	rpsD	30S ribosomal protein S4 && PF01479:S4 domain|PF00163:Ribosomal protein S4/S9 N-terminal domain	-1.06346	1.5e-113	1.06e-111
Z4668	11542.7	10278.3	11000.8	5623.32	5282.6	5260.12	rpsM	30S ribosomal protein S13 && PF00416:Ribosomal protein S13/S18	-1.02156	8.59e-82	3.19e-80
Z4670	8193.38	7357	8079.69	3311.63	3035.14	3171.8	secY	preprotein translocase subunit SecY && PF00344:SecY translocase	-1.31176	4.39e-133	3.53e-131
Z4671	10760.5	10085.1	10743.9	4089.98	3649.04	3760.48	rplO	50S ribosomal protein L15 && PF00828:Ribosomal protein L18e/L15	-1.45772	1.54e-164	1.87e-162
Z4672	4283.11	4294.4	3933.69	1650.84	1478.17	1586.81	rpmD	50S ribosomal protein L30 && -	-1.4073	1.6e-116	1.14e-114
Z4673	8192.54	6685.33	7469.54	2851.32	2595.61	2679.78	rpsE	30S ribosomal protein S5 && PF03719:Ribosomal protein S5, C-terminal domain|PF00333:Ribosomal protein S5, N-terminal domain	-1.45923	1.52e-108	9.63e-107
Z4674	6234.73	5052.78	5594.21	2279.31	1902.94	2015.74	rplR	50S ribosomal protein L18 && PF00861:Ribosomal L18p/L5e family	-1.44528	7.24e-83	2.87e-81
Z4675	7045.91	5304.22	6550.41	2820.38	2340.24	2626.19	rplF	50S ribosomal protein L6 && PF00347:Ribosomal protein L6	-1.27928	1.57e-19	1.55e-18
Z4676	6587.41	5434.5	5775.31	2822	2546.98	2575.6	rpsH	30S ribosomal protein S8 && PF00410:Ribosomal protein S8	-1.16339	1.57e-67	4.31e-66
Z4677	9577.74	7418.68	7793.36	4372.33	3835.2	4145.6	rpsN	30S ribosomal protein S14 && PF00253:Ribosomal protein S14p/S29e	-1.00482	4.56e-15	3.78e-14
Z4678	8179.23	6800.12	7680.46	3631.89	3622.64	3581.27	rplE	50S ribosomal protein L5 && PF00673:ribosomal L5P family C-terminus|PF00281:Ribosomal protein L5	-1.06426	9.36e-70	2.66e-68
Z4681	6258.57	6042.77	6152.09	2085.53	1887.1	2073.77	rpsQ	30S ribosomal protein S17 && -	-1.60956	2.34e-202	4.52e-200
Z4683	14171.6	12753.8	13499	4981.54	5333.07	4782.69	rpmC	50S ribosomal protein L29 && -	-1.42086	2.41e-141	2.21e-139
Z4684	12292.4	11195	12199.1	4223.78	4339.03	4208.28	rplP	50S ribosomal protein L16 && PF00252:Ribosomal protein L16p/L10e	-1.48247	1.4e-198	2.29e-196
Z4685	12714.9	11376.7	12197.5	4279.04	4177.42	4074.39	rpsC	30S ribosomal protein S3 && PF00189:Ribosomal protein S3, C-terminal domain|PF07650:KH domain	-1.53399	6.56e-203	1.32e-200
Z4686	15184.2	13517.6	14832.8	4672.75	4846.96	4527.44	rplV	50S ribosomal protein L22 && PF00237:Ribosomal protein L22p/L17e	-1.63183	7.33e-204	1.53e-201
Z4687	12356.3	11254.6	11777.4	4109.56	3871.85	3827.28	rpsS	30S ribosomal protein S19 && -	-1.58323	7.33e-207	1.67e-204
Z4688	10917	10257.1	10398.2	3839.54	3670.9	3672	rplB	50S ribosomal protein L2 && PF03947:Ribosomal Proteins L2, C-terminal domain|PF00181:Ribosomal Proteins L2, RNA binding domain	-1.49737	1.3e-238	4e-236
Z4689	12970.1	11769.8	12599.1	4428.46	4391.5	4299.17	rplW	50S ribosomal protein L23 && PF00276:Ribosomal protein L23	-1.50892	2.38e-206	5.2e-204
Z4690	10515.4	9492.52	10557	3907.88	3944.26	3672.36	rplD	50S ribosomal protein L4 && PF00573:Ribosomal protein L4/L1 family	-1.4071	1.54e-152	1.75e-150
Z4691	11604.6	10861.7	11639.8	4716.28	4638.02	4514.89	rplC	50S ribosomal protein L3 && PF00297:Ribosomal protein L3	-1.29809	2.11e-173	2.83e-171
Z4692	16040.8	15260.8	15013	7073.47	6811.71	6787.8	rpsJ	30S ribosomal protein S10 && PF00338:Ribosomal protein S10p/S20e	-1.16364	1.2e-141	1.12e-139
Z4697	216.525	190.219	157.59	90.9642	61.0986	71.63	tuf	elongation factor Tu && PF00009:Elongation factor Tu GTP binding domain|PF03144:Elongation factor Tu domain 2|PF03143:Elongation factor Tu C-terminal domain	-1.3345	2.91e-10	1.86e-09
Z4698	8748.97	7473.49	8186.91	3517.88	3161.24	3245.43	fusA	elongation factor G && PF03144:Elongation factor Tu domain 2|PF03764:Elongation factor G, domain IV|PF14492:Elongation Factor G, domain II|PF00009:Elongation factor Tu GTP binding domain|PF00679:Elongation factor G C-terminus	-1.29833	2.74e-103	1.57e-101
Z4699	6384.95	5422.3	5537.01	2881.92	2581.37	2660.58	rpsG	30S ribosomal protein S7 && PF00177:Ribosomal protein S7p/S5e	-1.09404	1.24e-64	3.27e-63
Z4700	6398.52	5805.76	6094.21	3046.13	2803.57	2928.98	rpsL	30S ribosomal protein S12 && PF00164:Ribosomal protein S12/S23	-1.05947	4.77e-89	2.09e-87
Z4771	33.7961	27.3889	28.5525	9.14814	8.31818	9.63483	malQ	4-alpha-glucanotransferase && PF02446:4-alpha-glucanotransferase	-1.72647	9.62e-36	1.47e-34
Z4772	41.0051	32.2688	35.5642	14.1001	12.9942	13.4142	malP	maltodextrin phosphorylase && PF00343:Carbohydrate phosphorylase	-1.42405	1.98e-33	2.91e-32
Z4774	239.481	232.607	244.519	94.1841	91.764	84.3274	malT	HTH-type transcriptional regulator MalT && PF00196:Bacterial regulatory proteins, luxR family	-1.4061	4.73e-123	3.53e-121
Z4819	2.86508	3.18755	1.76905	1.63162	1.13892	0.334443	ugpE	sn-glycerol-3-phosphate ABC transporter permease UgpE && PF00528:Binding-protein-dependent transport system inner membrane component	-1.31861	0.0431595	0.0956497
Z4820	1.94969	1.60771	2.24717	0.706566	0.775034	0.318624	ugpA	sn-glycerol-3-phosphate ABC transporter permease UgpA && PF00528:Binding-protein-dependent transport system inner membrane component	-1.68037	0.0234936	0.0568632
Z4822	7.09883	7.10632	6.18696	4.09712	2.92642	3.0077	ugpB	sn-glycerol-3-phosphate ABC transporter substrate-binding protein UgpB && PF13416:Bacterial extracellular solute-binding protein	-1.01866	0.000644457	0.00219065
Z4824	66.1978	77.3142	69.8699	37.7864	32.1945	32.2962	livF	high-affinity branched-chain amino acid ABC transporter ATP-binding protein LivF && PF00005:ABC transporter	-1.05973	5.08e-15	4.19e-14
Z4825	83.1848	77.0417	77.9486	37.9072	31.1854	33.8937	livG	high-affinity branched-chain amino acid ABC transporter ATP-binding protein LivG && PF12399:Branched-chain amino acid ATP-binding cassette transporter|PF00005:ABC transporter	-1.20721	8.52e-22	9e-21
Z4826	72.8837	71.6182	69.743	32.0097	31.0188	27.1205	livM	branched chain amino acid ABC transporter permease LivM && PF11862:Domain of unknown function (DUF3382)|PF02653:Branched-chain amino acid transport system / permease component	-1.24715	5.82e-32	8.31e-31
Z4827	78.2552	70.5011	78.7502	31.4054	33.5577	30.5219	livH	high-affinity branched-chain amino acid ABC transporter permease LivH && PF02653:Branched-chain amino acid transport system / permease component	-1.25199	1.87e-26	2.28e-25
Z4829	142.094	137.906	128.238	72.2393	62.2507	67.8033	livK	high-affinity branched-chain amino acid ABC transporter substrate-binding protein LivK && PF13458:Periplasmic binding protein	-1.01191	9.44e-31	1.31e-29
Z4858	24.158	31.6876	31.1361	14.2173	7.55124	17.2091	EDL933_RS23100	glycosyltransferase && PF00535:Glycosyl transferase family 2	-1.15829	0.00114575	0.00370209
Z4859	34.7902	21.3753	24.7666	8.89972	17.8972	8.02662	EDL933_RS23105	acyl-CoA thioesterase && PF13279:Thioesterase-like superfamily	-1.21653	0.00013688	0.000517431
Z4860	22.8558	24.3438	22.2269	9.1112	9.31269	5.60274	EDL933_RS23110	outer membrane lipoprotein carrier protein LolA && PF03548:Outer membrane lipoprotein carrier protein LolA	-1.52648	7.92e-09	4.67e-08
Z4862	34.3306	27.1158	26.1516	8.36574	8.47052	13.7842	EDL933_RS23120	DUF3261 domain-containing protein && PF11659:Protein of unknown function (DUF3261)	-1.52063	1.68e-09	1.03e-08
Z4864	32.0202	41.2772	36.8342	15.652	12.7286	12.7779	EDL933_RS23130	3-hydroxy-fatty acyl-ACP dehydratase && PF07977:FabA-like domain	-1.41815	1.35e-09	8.27e-09
Z4865	34.5319	43.5575	37.9378	14.4	13.915	16.6207	EDL933_RS23135	3-ketoacyl-ACP reductase FabG2 && PF00106:short chain dehydrogenase	-1.3713	9.32e-14	7.22e-13
Z4876	19.6463	13.5002	11.7936	7.56476	6.83349	7.52496	EDL933_RS23190	PTS sugar transporter subunit IIB && -	-1.03236	0.0173656	0.0436897
Z4957	219.646	231.233	209.476	81.6596	67.5219	71.5088	dppF	dipeptide ABC transporter ATP-binding subunit DppF && PF08352:Oligopeptide/dipeptide transporter, C-terminal region|PF00005:ABC transporter	-1.57976	1.6e-76	5.26e-75
Z4958	216.064	191.514	209.722	69.3744	65.4658	59.0893	dppD	dipeptide ABC transporter ATP-binding protein && PF08352:Oligopeptide/dipeptide transporter, C-terminal region|PF00005:ABC transporter	-1.6685	9.43e-82	3.47e-80
Z4959	110.628	106.981	126.145	46.2756	42.3761	56.8697	dppC	dipeptide ABC transporter permease DppC && PF00528:Binding-protein-dependent transport system inner membrane component|PF12911:N-terminal TM domain of oligopeptide transport permease C	-1.24129	6.78e-27	8.34e-26
Z4960	57.5411	51.9427	56.2453	25.0972	23.7507	27.6004	dppB	dipeptide ABC transporter permease DppB && PF00528:Binding-protein-dependent transport system inner membrane component	-1.11639	1.95e-18	1.82e-17
Z4961	1015	976.624	977.886	440.06	456.68	444.379	dppA	dipeptide ABC transporter substrate-binding protein DppA && PF00496:Bacterial extracellular solute-binding proteins, family 5 Middle	-1.1468	1.74e-132	1.38e-130
Z4977	50.1035	46.1462	46.8636	17.3019	11.8876	17.3621	yiaD	OmpA family lipoprotein && PF13488:Glycine zipper|PF00691:OmpA family	-1.61819	1.85e-18	1.74e-17
Z5030	14.8459	11.7821	11.7488	5.68325	5.15341	6.57798	lldP	L-lactate permease && PF02652:L-lactate permease	-1.13965	2.94e-08	1.64e-07
Z5031	13.5921	11.8409	14.5531	7.10603	6.37742	4.18763	lldR	transcriptional regulator LldR && PF00392:Bacterial regulatory proteins, gntR family|PF07729:FCD domain	-1.17167	5.89e-05	0.000235067
Z5100	56.3202	59.4587	46.9709	20.6624	14.7412	18.9383	espF	type III secretion system LEE effector EspF && -	-1.58047	9.08e-21	9.33e-20
Z5102	122.248	119.966	130.529	57.1209	37.9883	47.1564	escG	type III secretion system LEE needle protein cochaperone EscG && -	-1.38566	1.18e-15	1e-14
Z5103	291.674	262.95	296.626	105.702	87.4238	103.872	escF	type III secretion system LEE needle filament protein EscF && -	-1.51756	4.14e-31	5.78e-30
Z5104	602.994	613.126	609.324	220.216	208.493	229.887	cesD2	LcrR family type III secretion system chaperone CesD2 && PF09621:Type III secretion system regulator (LcrR)	-1.47102	2.66e-90	1.22e-88
Z5105	2111.7	2032.76	2076.59	701.867	763.283	697.101	espB	type III secretion system LEE translocon pore-forming subunit EspB && PF05802:Enterobacterial EspB protein	-1.52466	3.79e-195	6.01e-193
Z5106	2239.8	2176.09	2178.03	703.168	747.449	698.669	espD	type III secretion system LEE translocon pore-forming subunit EspD && PF04888:Secretion system effector C (SseC) like family	-1.6173	1.02e-253	3.8e-251
Z5107	3024.29	2975.84	2917.12	1012.99	1007.5	975.38	espA	type III secretion system LEE translocon filament protein EspA && PF03433:EspA-like secreted protein	-1.57347	1.69e-247	5.88e-245
Z5108	524.48	571.569	551.939	223.166	220.025	228.146	sepL	type III secretion system LEE gatekeeper SepL && PF07201:HrpJ-like domain	-1.2959	2e-109	1.29e-107
Z5109	193.551	185	179.773	63.5138	62.2282	66.0421	escD	type III secretion system LEE inner membrane ring protein EscD && PF16693:Inner membrane component of T3SS, periplasmic domain	-1.54171	5.33e-91	2.49e-89
Z5110	827.765	709.893	726.045	183.375	151.19	172.89	eae	intimin type gamma && PF11924:Invasin beta-domain of outer membrane|PF01476:LysM domain|PF07979:Intimin C-type lectin domain|PF02368:Bacterial Ig-like domain (group 2)|PF02369:Bacterial Ig-like domain (group 1)	-2.15701	9.7e-199	1.64e-196
Z5111	961.603	860.832	896.414	177.439	143.783	165.198	cesT	type III secretion system LEE chaperone CesT && PF05932:Tir chaperone protein (CesT) family	-2.48117	4.61e-214	1.15e-211
Z5112	940.925	903.429	891.542	199.865	190.012	204.148	tir	type III secretion system LEE translocated intimin receptor Tir && PF07489:Translocated intimin receptor (Tir) C-terminus|PF03549:Translocated intimin receptor (Tir) intimin-binding domain|PF07490:Translocated intimin receptor (Tir) N-terminus	-2.20337	0	0
Z5113	857.176	856.121	851.83	263.07	283.389	284.557	map	type III secretion system LEE effector Map (Rho guanine exchange factor) && PF03278:IpaB/EvcA family	-1.62681	3.76e-163	4.37e-161
Z5114	582.97	638.641	586.78	221.888	231.561	223.256	cesF	type III secretion system LEE chaperone CesF && -	-1.41868	1.22e-77	4.13e-76
Z5115	714.385	735.881	722.887	258.15	244.885	264.801	espH	type III secretion system LEE effector EspH && -	-1.50105	2.51e-119	1.85e-117
Z5116	205.571	201.135	193.281	87.2114	94.1631	83.6795	escQ	type III secretion system LEE ring protein EscQ && PF06622:SepQ protein	-1.17851	1.14e-48	2.36e-47
Z5118	105.174	102.292	124.847	50.8199	47.5972	53.3264	EDL933_RS24355	hypothetical protein && -	-1.13091	1.26e-12	9.23e-12
Z5119	264.799	274.552	275.786	119.31	122.147	122.164	escN	type III secretion system LEE ATPase EscN && PF00006:ATP synthase alpha/beta family, nucleotide-binding domain	-1.16497	1.43e-79	5.05e-78
Z5120	205.744	207.671	197.695	83.5955	86.8772	89.081	escV	type III secretion system LEE export apparatus protein EscV && PF00771:FHIPEP family	-1.23594	5.3e-90	2.37e-88
Z5121	105.151	105.752	130.12	56.0079	57.5469	47.1564	cesL	type III secretion system LEE chaperone CesL && -	-1.08401	2.44e-12	1.75e-11
Z5122	3000.39	3119.67	3005.42	1013.93	1099.33	1101.1	espZ	type III secretion system LEE cytoprotective effector EspZ && PF06066:SepZ	-1.50594	9.38e-166	1.17e-163
Z5123	1066.28	1051.22	996.862	318.031	302.967	329.346	sctI	type III secretion system inner rod subunit SctI && -	-1.71249	2.56e-146	2.63e-144
Z5124	1027.31	1086.03	1009.64	363.099	371.86	357.5	escJ	type III secretion system LEE inner membrane ring protein EscJ && PF01514:Secretory protein of YscJ/FliF family	-1.51547	2.6e-149	2.83e-147
Z5125	747.584	722.172	695.429	237.488	272.274	250.674	sepD	type III secretion system LEE switch protein SepD && -	-1.51025	1.41e-98	7.45e-97
Z5126	577.221	560.71	564.026	222.597	232.63	231.278	escC	type III secretion system LEE outer membrane ring protein EscC && PF00263:Bacterial type II and III secretion system protein|PF03958:Bacterial type II/III secretion system short domain	-1.31005	1.26e-144	1.24e-142
Z5127	468.521	510.321	469.697	239.139	226.391	226.165	cesD	SycD/LcrH family type III secretion system chaperone CesD && PF07720:Tetratricopeptide repeat	-1.0662	3.13e-46	6.11e-45
Z5128	827.189	819.958	892.505	243.698	269.307	280.546	grlA	type III secretion system LEE transcriptional regulator GrlA && PF07180:Protein of unknown function (DUF1401)	-1.67945	7.33e-117	5.33e-115
Z5129	1371.1	1632.75	1513.6	589.65	599.426	657.147	grlR	type III secretion system LEE GrlA-binding negative regulator GrlR && PF16518:T3SS negative regulator,GrlR	-1.29166	3.59e-73	1.12e-71
Z5131	30.1756	39.0521	39.8517	11.4824	11.3955	16.6434	etgA	type III secretion system LEE muramidase EtgA && PF01464:Transglycosylase SLT domain	-1.47011	2.41e-09	1.46e-08
Z5132	38.3627	40.1917	34.6038	5.80282	7.42599	5.45161	escU	type III secretion system LEE export apparatus switch protein EscU && PF01312:FlhB HrpN YscU SpaS Family	-2.59987	1.57e-42	2.78e-41
Z5133	49.2436	59.2046	52.6479	7.42903	9.92043	9.64977	escT	type III secretion system LEE export apparatus protein EscT && PF01311:Bacterial export proteins, family 1	-2.58305	4.98e-44	9.14e-43
Z5134	65.4057	61.1009	61.589	11.6191	7.1372	9.95524	escS	type III secretion system LEE export apparatus protein EscS && -	-2.70553	2.97e-21	3.09e-20
Z5135	79.1539	77.6159	73.9916	6.90749	7.99778	6.92204	escR	type III secretion system LEE export apparatus protein EscR && PF00813:FliP family	-3.40331	8.32e-71	2.42e-69
Z5136	197.752	217.567	208.499	18.8037	19.5735	20.5498	espL	type III secretion system LEE stator protein EspL && -	-3.40623	1.75e-170	2.29e-168
Z5137	242.963	248.781	236.409	16.7315	23.6292	22.1635	EDL933_RS24445	hypothetical protein && PF13327:Type III secretion system subunit	-3.54839	2.6e-178	3.57e-176
Z5138	261.623	304.162	247.06	22.3086	34.0838	22.9045	cesAB	type III secretion system LEE chaperone CesAB && PF11439:Type III secretion system filament chaperone CesA	-3.36149	2.9e-96	1.47e-94
Z5139	181.829	277.417	229.314	24.0658	20.7412	17.4414	escE	YscE family type III secretion system co-chaperone EscE && -	-3.46302	5.28e-59	1.32e-57
Z5140	453.775	486.969	476.52	53.9725	51.0622	47.1564	ler	type III secretion system LEE master regulator Ler && PF00816:H-NS histone family	-3.21703	4.58e-202	8.55e-200
Z5142	173.888	166.656	153.666	16.7534	19.9383	17.4059	espG	type III secretion system LEE effector EspG && PF06872:EspG protein	-3.19297	7.45e-199	1.3e-196
Z5143	31.0751	32.7326	33.0956	4.29012	3.36132	4.31835	EDL933_RS24470	SdiA-regulated domain-containing protein && PF06977:SdiA-regulated	-3.01582	9.62e-36	1.47e-34
Z5164	82.6991	73.59	93.1454	31.4793	27.4346	26.252	ilvN	acetolactate synthase small subunit && -	-1.54686	2.12e-14	1.7e-13
Z5165	62.5286	61.7041	66.2601	25.335	17.603	22.8663	ilvB	acetolactate synthase large subunit && PF02776:Thiamine pyrophosphate enzyme, N-terminal TPP binding domain|PF02775:Thiamine pyrophosphate enzyme, C-terminal TPP binding domain|PF00205:Thiamine pyrophosphate enzyme, central domain	-1.53135	5.47e-39	9.1e-38
Z5166	52.4644	43.262	45.3519	20.2806	25.0266	20.0057	ivbL	ilvB operon leader peptide IvbL && -	-1.11063	0.00682818	0.0190693
Z5203	10.1483	10.4183	8.22057	4.43101	5.15201	3.79649	tnaA	tryptophanase && PF01212:Beta-eliminating lyase	-1.10492	9.53e-06	4.18e-05
Z5214	6.24294	5.85292	6.97234	2.05197	2.71252	2.43197	EDL933_RS24840	hypothetical protein && -	-1.40853	8.87e-09	5.19e-08
Z5215	264.707	279.237	270.279	44.9399	40.9525	42.2849	phoU	phosphate signaling complex protein PhoU && PF01895:PhoU domain	-2.66615	4.2e-184	6.27e-182
Z5216	89.0268	82.1829	83.1452	17.3476	18.3172	19.1916	pstB	phosphate ABC transporter ATP-binding protein PstB && PF00005:ABC transporter	-2.21433	2.18e-58	5.35e-57
Z5217	20.5971	23.8564	21.8361	6.05601	8.03321	6.50981	pstA	phosphate ABC transporter permease PstA && PF00528:Binding-protein-dependent transport system inner membrane component	-1.6894	7.26e-14	5.68e-13
Z5219	28.9386	26.9712	28.1144	5.42447	6.21457	5.97949	pstS	phosphate ABC transporter substrate-binding protein PstS && PF12849:PBP superfamily domain	-2.25547	3.36e-29	4.37e-28
Z5229	4399.63	4052.55	4249.51	2087.85	1912.62	1945.88	atpC	F0F1 ATP synthase subunit epsilon && PF02823:ATP synthase, Delta/Epsilon chain, beta-sandwich domain|PF00401:ATP synthase, Delta/Epsilon chain, long alpha-helix domain	-1.09466	7.18e-94	3.57e-92
Z5230	3812.05	3635.01	3803.88	1767.69	1683.5	1653.75	atpD	F0F1 ATP synthase subunit beta && PF00006:ATP synthase alpha/beta family, nucleotide-binding domain|PF00306:ATP synthase alpha/beta chain, C terminal domain|PF02874:ATP synthase alpha/beta family, beta-barrel domain	-1.13998	5.92e-134	4.83e-132
Z5231	3290.92	3162.27	3121.6	1399.37	1231.65	1274.86	atpG	F0F1 ATP synthase subunit gamma && PF00231:ATP synthase	-1.29338	3.84e-124	2.91e-122
Z5232	3350.49	2996.02	3165.55	1406.14	1249.79	1303.41	atpA	F0F1 ATP synthase subunit alpha && PF00006:ATP synthase alpha/beta family, nucleotide-binding domain|PF00306:ATP synthase alpha/beta chain, C terminal domain|PF02874:ATP synthase alpha/beta family, beta-barrel domain	-1.26438	2.04e-110	1.35e-108
Z5233	3087.53	2766.47	2961.15	1418.89	1396.57	1365.42	atpH	F0F1 ATP synthase subunit delta && PF00213:ATP synthase delta (OSCP) subunit	-1.07597	1.31e-91	6.26e-90
Z5234	5513.78	4930.92	5410.26	2659.19	2633.1	2596.01	atpF	F0F1 ATP synthase subunit B && PF00430:ATP synthase B/B' CF(0)	-1.00703	1.4e-83	5.59e-82
Z5235	4777.74	4685.46	5004.65	2303.19	2218.4	2286.5	atpE	F0F1 ATP synthase subunit C && -	-1.08742	1.36e-103	7.88e-102
Z5245	193.358	187.861	195.931	49.5373	34.0996	39.8906	asnA	aspartate--ammonia ligase && PF03590:Aspartate-ammonia ligase	-2.22066	1.92e-99	1.03e-97
Z5279	107.643	97.2761	104.096	34.0572	33.6802	34.8734	EDL933_RS25095	acetolactate synthase 2 catalytic subunit && PF00205:Thiamine pyrophosphate enzyme, central domain|PF02775:Thiamine pyrophosphate enzyme, C-terminal TPP binding domain|PF02776:Thiamine pyrophosphate enzyme, N-terminal TPP binding domain	-1.59022	1.2e-76	3.97e-75
Z5280	121.98	90.1292	77.4762	30.4209	21.3768	36.439	ilvM	acetolactate synthase 2 small subunit && -	-1.71386	7.8e-14	6.06e-13
Z5332	4.75266	7.46482	5.43432	3.44472	1.79929	2.21913	yigE	phosphodiester glycosidase family protein && PF09992:Predicted periplasmic protein (DUF2233)	-1.23667	0.00531642	0.0151302
Z5352	123.909	118.776	113.102	58.5909	56.3404	60.6792	ysgA	dienelactone hydrolase family protein && PF01738:Dienelactone hydrolase family	-1.01858	5.83e-25	6.85e-24
Z5410	3.14538	1.87947	1.70756	1.38768	1.19598	0.44698	yihN	MFS transporter && PF07690:Major Facilitator Superfamily	-1.13825	0.0428706	0.0952113
Z5436	275.049	255.8	274.207	131.08	119.69	128.393	fdnG	formate dehydrogenase-N subunit alpha && -	-1.08593	2.49e-80	8.91e-79
Z5560	1497.47	1251.18	1278.28	716.787	590.795	651.552	rpoB	DNA-directed RNA polymerase subunit beta && PF04561:RNA polymerase Rpb2, domain 2|PF04560:RNA polymerase Rpb2, domain 7|PF00562:RNA polymerase Rpb2, domain 6|PF04563:RNA polymerase beta subunit|PF10385:RNA polymerase beta subunit external 1 domain|PF04565:RNA polymerase Rpb2, domain 3	-1.03938	3.37e-46	6.56e-45
Z5561	2349.63	1979.99	2158.11	1072.1	979.653	995.509	rpoC	DNA-directed RNA polymerase subunit beta' && PF04998:RNA polymerase Rpb1, domain 5|PF00623:RNA polymerase Rpb1, domain 2|PF05000:RNA polymerase Rpb1, domain 4|PF04997:RNA polymerase Rpb1, domain 1|PF04983:RNA polymerase Rpb1, domain 3	-1.09015	9.09e-72	2.72e-70
Z5582	467.726	483.137	474.379	79.28	78.1061	80.0562	purD	phosphoribosylamine--glycine ligase && PF02843:Phosphoribosylglycinamide synthetase, C domain|PF02844:Phosphoribosylglycinamide synthetase, N domain|PF01071:Phosphoribosylglycinamide synthetase, ATP-grasp (A) domain	-2.58568	0	0
Z5583	239.772	236.145	226.531	58.718	50.8165	51.6941	purH	bifunctional phosphoribosylaminoimidazolecarboxamide formyltransferase/IMP cyclohydrolase && PF02142:MGS-like domain|PF01808:AICARFT/IMPCHase bienzyme	-2.12162	3.74e-184	5.75e-182
Z5630	40.2227	39.3453	40.6861	6.61935	4.94352	6.35103	malG	maltose ABC transporter permease MalG && PF00528:Binding-protein-dependent transport system inner membrane component	-2.74421	6.77e-43	1.21e-41
Z5631	50.427	51.2331	51.4477	6.17278	8.10731	6.77587	malF	maltose ABC transporter permease MalF && PF14785:Maltose transport system permease protein MalF P2 domain|PF00528:Binding-protein-dependent transport system inner membrane component	-2.86544	2.72e-90	1.24e-88
Z5632	341.468	335.368	327.833	113.369	113.954	113.437	malE	maltose/maltodextrin ABC transporter substrate-binding protein MalE && PF13416:Bacterial extracellular solute-binding protein	-1.55986	2.31e-139	2.01e-137
Z5633	30.5619	32.8342	27.417	2.58618	2.46677	3.16911	malK	maltose/maltodextrin ABC transporter ATP-binding protein MalK && PF08402:TOBE domain|PF00005:ABC transporter	-3.46907	2.59e-48	5.3e-47
Z5634	165.386	153.659	152.774	23.3941	22.9923	21.6265	lamB	maltoporin LamB && PF02264:LamB porin	-2.79295	5.7e-200	1.03e-197
Z5635	116.738	107.646	102.374	16.0775	14.7958	18.2789	malM	maltose operon protein MalM && PF07148:Maltose operon periplasmic protein precursor (MalM)	-2.73392	5.61e-102	3.15e-100
Z5663	48.7336	41.8306	47.054	17.661	15.7018	16.5571	ghxP	guanine/hypoxanthine transporter GhxP && PF00860:Permease family	-1.46095	1.77e-29	2.33e-28
Z5667	4.94665	8.05727	6.86277	1.19511	2.18486	1.34733	yjcH	DUF485 domain-containing protein && PF04341:Protein of unknown function, DUF485	-2.07925	0.00383068	0.0112132
Z5668	15.4662	17.0045	16.298	7.7508	5.83186	5.7772	acs	acetate--CoA ligase && PF16177:Acetyl-coenzyme A synthetase N-terminus|PF13193:AMP-binding enzyme C-terminal domain|PF00501:AMP-binding enzyme	-1.329	2.86e-14	2.28e-13
Z5720	14.4753	13.4371	18.1108	6.62633	7.11701	7.00343	melR	transcriptional regulator MelR && PF12833:Helix-turn-helix domain	-1.14985	3.18e-06	1.46e-05
Z5910	159.925	177.831	166.842	71.5874	90.8509	84.2246	fimB	type 1 fimbria switch DNA invertase FimB && PF00589:Phage integrase family	-1.03497	1.83e-22	1.99e-21
Z5920	33.3116	29.4498	29.1885	12.6016	13.9388	14.2066	uxuA	mannonate dehydratase && PF03786:D-mannonate dehydratase (UxuA)	-1.17504	5.03e-14	3.96e-13
Z5957	32.1667	35.3661	26.7155	9.60003	9.92857	9.58589	lgoR	GntR family transcriptional regulator && PF07729:FCD domain|PF00392:Bacterial regulatory proteins, gntR family	-1.6955	1.15e-18	1.09e-17
Z5990	125.186	115.73	129.016	57.7073	55.4366	60.352	radA	DNA repair protein RadA && PF13541:Subunit ChlI of Mg-chelatase|PF13481:AAA domain	-1.09222	6.18e-40	1.04e-38
Z5991	114.018	110.512	111.804	55.9751	53.1383	50.9427	nadR	multifunctional transcriptional regulator/nicotinamide-nucleotide adenylyltransferase/ribosylnicotinamide kinase NadR && PF01381:Helix-turn-helix|PF13521:AAA domain	-1.07016	9.85e-36	1.5e-34
Z6021	145.037	157.236	155.715	67.1461	68.0684	64.6849	nleH1-2	type III secretion system effector kinase NleH1-2 && -	-1.19616	1.1e-42	1.96e-41
Z6024	14.3624	13.6377	10.6596	2.46051	2.38753	3.09397	nleA	type III secretion system effector NleA && -	-2.28611	2.31e-17	2.09e-16

## Sheet: LEE-genes
Differently expressed LEE genes in uvrY::CmR mutant compared with EHEC O157:H7 wild type strain
Locus_tag	WT_1_FPKM	WT_2_FPKM	WT_3_FPKM	uvry_del_1_FPKM	uvry_del_2_FPKM	uvry_del_3_FPKM	gene_name	Gene_description	log2FoldChange	P Value	P adj
Z5100	56.3202	59.4587	46.9709	20.6624	14.7412	18.9383	espF	type III secretion system LEE effector EspF && -	-1.58047	9.08e-21	9.33e-20
Z5102	122.248	119.966	130.529	57.1209	37.9883	47.1564	escG	type III secretion system LEE needle protein cochaperone EscG && -	-1.38566	1.18e-15	1e-14
Z5103	291.674	262.95	296.626	105.702	87.4238	103.872	escF	type III secretion system LEE needle filament protein EscF && -	-1.51756	4.14e-31	5.78e-30
Z5104	602.994	613.126	609.324	220.216	208.493	229.887	cesD2	LcrR family type III secretion system chaperone CesD2 && PF09621:Type III secretion system regulator (LcrR)	-1.47102	2.66e-90	1.22e-88
Z5105	2111.7	2032.76	2076.59	701.867	763.283	697.101	espB	type III secretion system LEE translocon pore-forming subunit EspB && PF05802:Enterobacterial EspB protein	-1.52466	3.79e-195	6.01e-193
Z5106	2239.8	2176.09	2178.03	703.168	747.449	698.669	espD	type III secretion system LEE translocon pore-forming subunit EspD && PF04888:Secretion system effector C (SseC) like family	-1.6173	1.02e-253	3.8e-251
Z5107	3024.29	2975.84	2917.12	1012.99	1007.5	975.38	espA	type III secretion system LEE translocon filament protein EspA && PF03433:EspA-like secreted protein	-1.57347	1.69e-247	5.88e-245
Z5108	524.48	571.569	551.939	223.166	220.025	228.146	sepL	type III secretion system LEE gatekeeper SepL && PF07201:HrpJ-like domain	-1.2959	2e-109	1.29e-107
Z5109	193.551	185	179.773	63.5138	62.2282	66.0421	escD	type III secretion system LEE inner membrane ring protein EscD && PF16693:Inner membrane component of T3SS, periplasmic domain	-1.54171	5.33e-91	2.49e-89
Z5110	827.765	709.893	726.045	183.375	151.19	172.89	eae	intimin type gamma && PF11924:Invasin beta-domain of outer membrane|PF01476:LysM domain|PF07979:Intimin C-type lectin domain|PF02368:Bacterial Ig-like domain (group 2)|PF02369:Bacterial Ig-like domain (group 1)	-2.15701	9.7e-199	1.64e-196
Z5111	961.603	860.832	896.414	177.439	143.783	165.198	cesT	type III secretion system LEE chaperone CesT && PF05932:Tir chaperone protein (CesT) family	-2.48117	4.61e-214	1.15e-211
Z5112	940.925	903.429	891.542	199.865	190.012	204.148	tir	type III secretion system LEE translocated intimin receptor Tir && PF07489:Translocated intimin receptor (Tir) C-terminus|PF03549:Translocated intimin receptor (Tir) intimin-binding domain|PF07490:Translocated intimin receptor (Tir) N-terminus	-2.20337	0	0
Z5113	857.176	856.121	851.83	263.07	283.389	284.557	map	type III secretion system LEE effector Map (Rho guanine exchange factor) && PF03278:IpaB/EvcA family	-1.62681	3.76e-163	4.37e-161
Z5114	582.97	638.641	586.78	221.888	231.561	223.256	cesF	type III secretion system LEE chaperone CesF && -	-1.41868	1.22e-77	4.13e-76
Z5115	714.385	735.881	722.887	258.15	244.885	264.801	espH	type III secretion system LEE effector EspH && -	-1.50105	2.51e-119	1.85e-117
Z5116	205.571	201.135	193.281	87.2114	94.1631	83.6795	escQ	type III secretion system LEE ring protein EscQ && PF06622:SepQ protein	-1.17851	1.14e-48	2.36e-47
Z5118	105.174	102.292	124.847	50.8199	47.5972	53.3264	EDL933_RS24355	hypothetical protein && -	-1.13091	1.26e-12	9.23e-12
Z5119	264.799	274.552	275.786	119.31	122.147	122.164	escN	type III secretion system LEE ATPase EscN && PF00006:ATP synthase alpha/beta family, nucleotide-binding domain	-1.16497	1.43e-79	5.05e-78
Z5120	205.744	207.671	197.695	83.5955	86.8772	89.081	escV	type III secretion system LEE export apparatus protein EscV && PF00771:FHIPEP family	-1.23594	5.3e-90	2.37e-88
Z5121	105.151	105.752	130.12	56.0079	57.5469	47.1564	cesL	type III secretion system LEE chaperone CesL && -	-1.08401	2.44e-12	1.75e-11
Z5122	3000.39	3119.67	3005.42	1013.93	1099.33	1101.1	espZ	type III secretion system LEE cytoprotective effector EspZ && PF06066:SepZ	-1.50594	9.38e-166	1.17e-163
Z5123	1066.28	1051.22	996.862	318.031	302.967	329.346	sctI	type III secretion system inner rod subunit SctI && -	-1.71249	2.56e-146	2.63e-144
Z5124	1027.31	1086.03	1009.64	363.099	371.86	357.5	escJ	type III secretion system LEE inner membrane ring protein EscJ && PF01514:Secretory protein of YscJ/FliF family	-1.51547	2.6e-149	2.83e-147
Z5125	747.584	722.172	695.429	237.488	272.274	250.674	sepD	type III secretion system LEE switch protein SepD && -	-1.51025	1.41e-98	7.45e-97
Z5126	577.221	560.71	564.026	222.597	232.63	231.278	escC	type III secretion system LEE outer membrane ring protein EscC && PF00263:Bacterial type II and III secretion system protein|PF03958:Bacterial type II/III secretion system short domain	-1.31005	1.26e-144	1.24e-142
Z5127	468.521	510.321	469.697	239.139	226.391	226.165	cesD	SycD/LcrH family type III secretion system chaperone CesD && PF07720:Tetratricopeptide repeat	-1.0662	3.13e-46	6.11e-45
Z5128	827.189	819.958	892.505	243.698	269.307	280.546	grlA	type III secretion system LEE transcriptional regulator GrlA && PF07180:Protein of unknown function (DUF1401)	-1.67945	7.33e-117	5.33e-115
Z5129	1371.1	1632.75	1513.6	589.65	599.426	657.147	grlR	type III secretion system LEE GrlA-binding negative regulator GrlR && PF16518:T3SS negative regulator,GrlR	-1.29166	3.59e-73	1.12e-71
Z5131	30.1756	39.0521	39.8517	11.4824	11.3955	16.6434	etgA	type III secretion system LEE muramidase EtgA && PF01464:Transglycosylase SLT domain	-1.47011	2.41e-09	1.46e-08
Z5132	38.3627	40.1917	34.6038	5.80282	7.42599	5.45161	escU	type III secretion system LEE export apparatus switch protein EscU && PF01312:FlhB HrpN YscU SpaS Family	-2.59987	1.57e-42	2.78e-41
Z5133	49.2436	59.2046	52.6479	7.42903	9.92043	9.64977	escT	type III secretion system LEE export apparatus protein EscT && PF01311:Bacterial export proteins, family 1	-2.58305	4.98e-44	9.14e-43
Z5134	65.4057	61.1009	61.589	11.6191	7.1372	9.95524	escS	type III secretion system LEE export apparatus protein EscS && -	-2.70553	2.97e-21	3.09e-20
Z5135	79.1539	77.6159	73.9916	6.90749	7.99778	6.92204	escR	type III secretion system LEE export apparatus protein EscR && PF00813:FliP family	-3.40331	8.32e-71	2.42e-69
Z5136	197.752	217.567	208.499	18.8037	19.5735	20.5498	espL	type III secretion system LEE stator protein EspL && -	-3.40623	1.75e-170	2.29e-168
Z5137	242.963	248.781	236.409	16.7315	23.6292	22.1635	EDL933_RS24445	hypothetical protein && PF13327:Type III secretion system subunit	-3.54839	2.6e-178	3.57e-176
Z5138	261.623	304.162	247.06	22.3086	34.0838	22.9045	cesAB	type III secretion system LEE chaperone CesAB && PF11439:Type III secretion system filament chaperone CesA	-3.36149	2.9e-96	1.47e-94
Z5139	181.829	277.417	229.314	24.0658	20.7412	17.4414	escE	YscE family type III secretion system co-chaperone EscE && -	-3.46302	5.28e-59	1.32e-57
Z5140	453.775	486.969	476.52	53.9725	51.0622	47.1564	ler	type III secretion system LEE master regulator Ler && PF00816:H-NS histone family	-3.21703	4.58e-202	8.55e-200
Z5142	173.888	166.656	153.666	16.7534	19.9383	17.4059	espG	type III secretion system LEE effector EspG && PF06872:EspG protein	-3.19297	7.45e-199	1.3e-196
Z5143	31.0751	32.7326	33.0956	4.29012	3.36132	4.31835	EDL933_RS24470	SdiA-regulated domain-containing protein && PF06977:SdiA-regulated	-3.01582	9.62e-36	1.47e-34

## Sheet: Other-virulence genes
Differently expressed other virulence genes in uvrY::CmR mutant compared with EHEC O157:H7 wild type strain
Locus_tag	WT_1_FPKM	WT_2_FPKM	WT_3_FPKM	uvry_del_1_FPKM	uvry_del_2_FPKM	uvry_del_3_FPKM	gene_name	Gene_description	log2FoldChange	P Value	P adj
Z6024	14.3624	13.6377	10.6596	2.46051	2.38753	3.09397	nleA	type III secretion system effector NleA && -	-2.28611	2.31e-17	2.09e-16
EDL933_RS28780	35.9321	31.969	32.0152	18.5068	15.1103	20.4392	ehxA	enterohemolysin EhxA && PF08339:RTX C-terminal domain|PF02382:RTX N-terminal domain	-0.885944	2.16e-15	1.81e-14
EDL933_RS28785	19.7539	15.7805	15.6804	8.4604	8.0472	6.93673	ehxB	enterohemolysin T1SS ABC transporter permease/ATPase EhxB && PF00005:ABC transporter|PF03412:Peptidase C39 family|PF00664:ABC transporter transmembrane region	-1.12407	5.46e-12	3.84e-11
EDL933_RS28775	31.2041	23.6711	24.1701	17.9961	13.3378	15.0791	ehxC	enterohemolysin-activating lysine-acyltransferase EhxC && PF02794:RTX toxin acyltransferase family	-0.763444	0.00151399	0.00478835
EDL933_RS28790	13.8266	10.5752	12.2408	6.01287	7.36024	8.94007	ehxD	enterohemolysin T1SS ABC transporter subunit EhxD && PF13437:HlyD family secretion protein	-0.717956	0.000923249	0.00303569
Z4922	3071.15	3269.25	3129.55	5497.27	5558.34	5672.79	hdeA	acid-activated periplasmic chaperone HdeA && PF06411:HdeA/HdeB family	0.8207	9.1e-69	2.56e-67
Z4921	780.42	718.432	700.759	1479.74	1466.96	1586.88	hdeB	acid-activated periplasmic chaperone HdeB && PF06411:HdeA/HdeB family	1.04362	1.16e-60	2.97e-59

## Sheet: Biotin-genes
Differently expressed Biotin genes in uvrY::CmR mutant compared with EHEC O157:H7 wild type strain
Locus_tag	WT_1_FPKM	WT_2_FPKM	WT_3_FPKM	uvry_del_1_FPKM	uvry_del_2_FPKM	uvry_del_3_FPKM	gene_name	Gene_description	log2FoldChange	P Value	P adj
Z0993	118.24	121	133.806	69.8442	68.3962	67.006	bioA	adenosylmethionine--8-amino-7-oxononanoate transaminase && PF00202:Aminotransferase class-III	-0.86172	1.27e-25	1.52e-24
Z0994	135.213	138.056	158.623	49.4229	49.5843	41.4487	bioB	biotin synthase BioB && PF06968:Biotin and Thiamin Synthesis associated domain|PF04055:Radical SAM superfamily	-1.61924	1.64e-58	4.03e-57
Z0995	216.453	195.572	208.907	60.5158	64.9499	54.5055	bioF	8-amino-7-oxononanoate synthase && PF00155:Aminotransferase class I and II	-1.78578	5.84e-102	3.25e-100
Z0996	134.201	131.98	136.156	40.5008	33.137	32.9346	bioC	malonyl-ACP O-methyltransferase BioC && PF08241:Methyltransferase domain	-1.91317	1.03e-64	2.73e-63
Z0997	241.058	213.609	208.476	68.8508	71.4622	69.6913	bioD	dethiobiotin synthase && PF13500:AAA domain	-1.65865	8.5e-70	2.43e-68
Z1732	2084.42	2086.33	2164.04	1371.81	1361.85	1324.23	fabG	3-oxoacyl-ACP reductase FabG && PF00106:short chain dehydrogenase	-0.642485	2.63e-44	4.93e-43
Z1734	876.397	856.741	876.304	647.536	634.701	610.414	fabF	beta-ketoacyl-ACP synthase II && PF02801:Beta-ketoacyl synthase, C-terminal domain|PF00109:Beta-ketoacyl synthase, N-terminal domain	-0.463126	8.03e-22	8.53e-21
Z2512	1404.15	1347.83	1433.6	882.22	910.139	915.157	fabI	enoyl-ACP reductase FabI && PF13561:Enoyl-(Acyl carrier protein) reductase	-0.628505	2.77e-37	4.42e-36
Z0192	993.234	890.888	997.742	847.581	880.814	866.499	fabZ	3-hydroxyacyl-ACP dehydratase FabZ && PF07977:FabA-like domain	-0.15112	0.0129572	0.0335848
Z4863	45.7248	47.3171	56.5671	30.9961	24.941	35.6696	EDL933_RS23125	beta-ketoacyl-[acyl-carrier-protein] synthase family protein && PF00109:Beta-ketoacyl synthase, N-terminal domain|PF02801:Beta-ketoacyl synthase, C-terminal domain	-0.708193	3.26e-07	1.65e-06
Z4865	34.5319	43.5575	37.9378	14.4	13.915	16.6207	EDL933_RS23135	3-ketoacyl-ACP reductase FabG2 && PF00106:short chain dehydrogenase	-1.3713	9.32e-14	7.22e-13
Z4866	55.1772	50.6834	47.724	32.8508	32.6769	36.2299	EDL933_RS23140	beta-ketoacyl-ACP synthase && PF00109:Beta-ketoacyl synthase, N-terminal domain|PF02801:Beta-ketoacyl synthase, C-terminal domain	-0.594154	2.06e-07	1.06e-06

## Sheet: Butanoate-genes
Differently expressed Butanoate genes in uvrY::CmR mutant compared with EHEC O157:H7 wild type strain
Locus_tag	WT_1_FPKM	WT_2_FPKM	WT_3_FPKM	uvry_del_1_FPKM	uvry_del_2_FPKM	uvry_del_3_FPKM	gene_name	Gene_description	log2FoldChange	P Value	P adj
Z0875	294.112	310.205	309.177	75.6015	84.9667	77.5461	sdhC	succinate dehydrogenase cytochrome b556 subunit && PF01127:Succinate dehydrogenase/Fumarate reductase transmembrane subunit	-1.94085	3.22e-82	1.21e-80
Z0876	164.675	152.702	145.265	35.338	36.3892	29.676	sdhD	succinate dehydrogenase membrane anchor subunit && -	-2.18744	1.64e-46	3.24e-45
Z0877	225.748	227.842	228.308	32.5255	35.1321	30.7437	sdhA	succinate dehydrogenase flavoprotein subunit && PF00890:FAD binding domain|PF02910:Fumarate reductase flavoprotein C-term	-2.79261	0	0
Z0878	370.653	356.193	359.252	61.6054	59.7042	62.941	sdhB	succinate dehydrogenase iron-sulfur subunit SdhB && PF13534:4Fe-4S dicluster domain|PF13085:2Fe-2S iron-sulfur cluster binding domain	-2.55936	1.59e-219	4.62e-217
Z5279	107.643	97.2761	104.096	34.0572	33.6802	34.8734	EDL933_RS25095	acetolactate synthase 2 catalytic subunit && PF00205:Thiamine pyrophosphate enzyme, central domain|PF02775:Thiamine pyrophosphate enzyme, C-terminal TPP binding domain|PF02776:Thiamine pyrophosphate enzyme, N-terminal TPP binding domain	-1.59022	1.2e-76	3.97e-75
Z5164	82.6991	73.59	93.1454	31.4793	27.4346	26.252	ilvN	acetolactate synthase small subunit && -	-1.54686	2.12e-14	1.7e-13
Z5165	62.5286	61.7041	66.2601	25.335	17.603	22.8663	ilvB	acetolactate synthase large subunit && PF02776:Thiamine pyrophosphate enzyme, N-terminal TPP binding domain|PF02775:Thiamine pyrophosphate enzyme, C-terminal TPP binding domain|PF00205:Thiamine pyrophosphate enzyme, central domain	-1.53135	5.47e-39	9.1e-38
Z0087	44.5628	34.6681	37.6925	27.4251	18.9114	22.4711	ilvI	acetolactate synthase 3 large subunit && PF00205:Thiamine pyrophosphate enzyme, central domain|PF02775:Thiamine pyrophosphate enzyme, C-terminal TPP binding domain|PF02776:Thiamine pyrophosphate enzyme, N-terminal TPP binding domain	-0.761802	3.14e-08	1.75e-07
Z5280	121.98	90.1292	77.4762	30.4209	21.3768	36.439	ilvM	acetolactate synthase 2 small subunit && -	-1.71386	7.8e-14	6.06e-13
Z3604	12.8336	16.3434	13.4893	8.24873	8.34218	8.8377	fadJ	fatty acid oxidation complex subunit alpha FadJ && PF02737:3-hydroxyacyl-CoA dehydrogenase, NAD binding domain|PF00378:Enoyl-CoA hydratase/isomerase|PF00725:3-hydroxyacyl-CoA dehydrogenase, C-terminal domain	-0.748873	4.15e-06	1.9e-05
Z3959	20.9097	22.4421	22.4934	13.7697	12.8242	14.9377	gabD	NADP-dependent succinate-semialdehyde dehydrogenase && PF00171:Aldehyde dehydrogenase family	-0.665826	1.31e-05	5.64e-05
Z4164	16.8445	19.5936	23.3538	12.6335	11.8781	11.2505	yqeF	acetyl-CoA C-acetyltransferase && PF02803:Thiolase, C-terminal domain|PF00108:Thiolase, N-terminal domain	-0.741069	6.67e-05	0.000263226
Z5367	8.69616	8.25732	7.89689	4.81316	3.39401	6.26599	fadB	fatty acid oxidation complex subunit alpha FadB && PF00725:3-hydroxyacyl-CoA dehydrogenase, C-terminal domain|PF00378:Enoyl-CoA hydratase/isomerase|PF02737:3-hydroxyacyl-CoA dehydrogenase, NAD binding domain	-0.780983	0.000486299	0.00169041
Z4466	2.86668	3.11034	5.07204	1.7497	1.67934	1.78763	tdcE	2-ketobutyrate formate-lyase/pyruvate formate-lyase && PF01228:Glycine radical|PF02901:Pyruvate formate lyase-like	-1.083	0.000869691	0.00288156

## Sheet: Thiamine-genes
Differently expressed Thiamine genes in uvrY::CmR mutant compared with EHEC O157:H7 wild type strain
Locus_tag	WT_1_FPKM	WT_2_FPKM	WT_3_FPKM	uvry_del_1_FPKM	uvry_del_2_FPKM	uvry_del_3_FPKM	gene_name	Gene_description	log2FoldChange	P Value	P adj
Z0519	35.0514	32.4391	32.986	52.35	43.7709	48.7476	thiL	thiamine-phosphate kinase && PF00586:AIR synthase related protein, N-terminal domain|PF02769:AIR synthase related protein, C-terminal domain	0.529439	4.2e-05	0.000170012
Z0526	101.084	92.3958	92.613	127.478	136.981	121.357	thiI	tRNA 4-thiouridine(8) synthase ThiI && PF02568:Thiamine biosynthesis protein (ThiI)|PF02926:THUMP domain	0.431993	2.3e-08	1.3e-07
Z5569	7.30517	7.27879	7.455	14.8254	11.9061	13.9529	thiC	phosphomethylpyrimidine synthase ThiC && PF01964:Radical SAM ThiC family|PF13667:ThiC-associated domain	0.885446	7.57e-07	3.68e-06
Z3268	14.2631	19.0996	12.8564	27.6737	23.2027	30.302	thiM	hydroxyethylthiazole kinase && PF02110:Hydroxyethylthiazole kinase family	0.809716	7.99e-05	0.000312578
Z0523	118.117	111.882	108.361	126.766	131.292	125.674	dxs	1-deoxy-D-xylulose-5-phosphate synthase && PF13292:1-deoxy-D-xylulose-5-phosphate synthase|PF02780:Transketolase, C-terminal domain|PF02779:Transketolase, pyrimidine binding domain	0.181782	0.00584018	0.0165219
Z3267	6.05208	3.36662	3.94446	5.63982	9.27951	9.18402	thiD	bifunctional hydroxymethylpyrimidine kinase/phosphomethylpyrimidine kinase && PF08543:Phosphomethylpyrimidine kinase	0.852545	0.0200092	0.0494133

## Sheet: Folate-genes
Differently expressed Folate genes in uvrY::CmR mutant compared with EHEC O157:H7 wild type strain
Locus_tag	WT_1_FPKM	WT_2_FPKM	WT_3_FPKM	uvry_del_1_FPKM	uvry_del_2_FPKM	uvry_del_3_FPKM	gene_name	Gene_description	log2FoldChange	P Value	P adj
Z1000	88.1402	91.4912	98.9343	181.765	182.277	173.193	moaA	GTP 3'%2C8-cyclase MoaA && PF06463:Molybdenum Cofactor Synthesis C|PF04055:Radical SAM superfamily|PF13353:4Fe-4S single cluster domain	0.947505	1.48e-32	2.14e-31
Z1001	55.0109	50.0929	62.5615	103.96	101.423	98.1736	moaB	molybdenum cofactor biosynthesis protein B && PF00994:Probable molybdopterin binding domain	0.857632	4.35e-11	2.92e-10
Z1002	37.4052	22.5212	31.821	69.4563	57.7773	53.2693	moaC	cyclic pyranopterin monophosphate synthase MoaC && PF01967:MoaC family	0.981798	3.1e-07	1.57e-06
Z1004	9.55478	18.9092	17.2531	43.7678	37.6779	35.2892	moaE	molybdopterin synthase catalytic subunit MoaE && PF02391:MoaE protein	1.34807	5.5e-08	2.98e-07
Z3409	863.851	773.457	798.144	1166.33	1214.12	1170.03	folE	GTP cyclohydrolase I FolE && PF01227:GTP cyclohydrolase I	0.544093	2.04e-22	2.2e-21
Z0055	46.1687	42.9616	39.1475	77.6445	73.1245	68.0821	folA	type 3 dihydrofolate reductase && PF00186:Dihydrofolate reductase	0.772293	3.5e-07	1.77e-06
Z0153	47.3157	41.7095	35.4615	62.0935	53.8615	62.0942	folK	2-amino-4-hydroxy-6-hydroxymethyldihydropteridine diphosphokinase && PF01288:7,8-dihydro-6-hydroxymethylpterin-pyrophosphokinase (HPPK)	0.517672	0.00168338	0.00530482
Z4075	26.2322	34.0852	24.2793	53.5822	48.1572	39.362	queD	6-carboxytetrahydropterin synthase QueD && PF01242:6-pyruvoyl tetrahydropterin synthase	0.737666	0.000882976	0.00291611
